# Supplementary material for: Scaling human sociopolitical complexity
Source: PLoS One. 2020 Jul 2;15(7):e0234615. doi: 10.1371/journal.pone.0234615 (PMC7332085; doi:10.1371/journal.pone.0234615)
Supplement: S1 Data — (XLSX) [file pone.0234615.s002.xlsx]

## Sheet: Sheet1
REF #	EA Name	Language	Family	Continent	Latitude	Longitude	lnN	lnA	lnD	Level
0	RUSSIANS	RUSSIAN	Indo-European	Europe	57.469	79.6303	18.7355	15.9029	2.83259	5
6	YAKUT	YAKUT	Altaic	Europe	66.4314	131.785	13.017	14.1883	-1.1713	3
7	SPANIARDS	SPANISH	Indo-European	Americas	-36.1381	-64.9104	17.4918	14.5428	2.94901	4
8	KAZAK	KAZAKH	Altaic	Asia	48.2874	68.9941	15.4813	14.2483	1.23308	4
10	SPANIARDS	SPANISH	Indo-European	Americas	24.0366	-102.912	18.4599	14.1773	4.28258	4
11	KHALKA	MONGOLIAN, HALH	Altaic	Asia	46.265	104.741	14.6699	13.8983	0.771596	4
15	RUSSIANS	RUSSIAN	Indo-European	Asia	51.4708	69.3933	15.6449	13.4686	2.17632	5
18	DELIM	HASSANIYYA	Afro-Asiatic	Africa	20.2889	-10.6413	14.8344	13.6857	1.1487	4
19	UKRAINIAN	UKRAINIAN	Indo-European	Europe	49.0094	31.4105	17.2812	13.305	3.97621	5
21	IRANIANS	PERSIAN, IRANIAN	Indo-European	Asia	32.4892	55.2988	17.6222	13.4681	4.15407	5
24	TURKS	TURKISH	Altaic	Asia	39.2173	33.3808	18.0127	13.3131	4.69962	4
26	SPANIARDS	SPANISH	Indo-European	Americas	3.88755	-73.6106	17.5603	13.4999	4.0604	4
28	UDALAN	TAMASHEQ	Afro-Asiatic	Africa	19.8843	-1.42743	12.4292	13.3453	-0.916077	3
29	SPANIARDS	SPANISH	Indo-European	Europe	40.2307	-3.64343	17.4636	13.1338	4.32981	4
34	TSWANA	TSWANA	Niger-Congo	Africa	-22.2006	23.7724	13.8832	13.1453	0.737892	3
40	CHUKCHEE	CHUKCHI	Chukotko-Kamchatkan	Europe	66.7985	127.569	8.537	12.1379	-3.60088	1
41	JAPANESE	JAPANESE	Japonic	Asia	37.6298	138.048	18.6113	12.8219	5.78944	5
42	AHAGGAREN	TAMAHAQ, TAHAGGART	Afro-Asiatic	Africa	22.4817	6.3768	10.5966	12.9472	-2.35056	3
44	SPANIARDS	SPANISH	Indo-European	Americas	-36.5318	-71.1036	16.4402	12.7689	3.67128	4
45	SPANIARDS	SPANISH	Indo-European	Americas	-9.07577	-75.3486	17.0736	12.9812	4.09238	4
47	SPANIARDS	SPANISH	Indo-European	Americas	-15.2852	-64.6759	15.9788	12.9407	3.03815	4
49	SPANIARDS	SPANISH	Indo-European	Americas	8.85134	-67.3657	17.0736	12.9511	4.12255	4
57	KALMYK	KALMYK-OIRAT	Altaic	Asia	39.5701	91.9999	11.7753	12.5027	-0.727449	4
58	BYELORUSS	BELARUSAN	Indo-European	Europe	53.5424	28.0536	14.613	12.2434	2.36963	5
59	RUSSIANS	RUSSIAN	Indo-European	Europe	53.5424	28.0536	15.7131	12.2434	3.46974	5
62	KAZAK	KAZAKH	Altaic	Asia	45.421	87.2805	14.0387	12.3632	1.67543	4
66	TELUGU	TELUGU	Dravidian	Asia	16.5187	79.5793	18.1169	12.5726	5.54429	4
67	LIPTAKO	FULFULDE, MAASINA	Niger-Congo	Africa	14.0518	-4.86958	13.8155	12.5785	1.23698	3
70	RUSSIANS	RUSSIAN	Indo-European	Europe	47.5145	35.0649	15.9354	12.2132	3.72217	5
76	KOREANS	KOREAN	Language isolate	Asia	44.7069	128.987	14.8125	12.1529	2.65959	3
78	TEDA	TEDAGA	Nilo-Saharan	Africa	20.5352	17.6724	10.2577	12.4032	-2.14552	2
81	BURMESE	BURMESE	Sino-Tibetan	Asia	19.7109	95.8195	17.2812	12.389	4.89224	4
85	SPANIARDS	SPANISH	Indo-European	Americas	31.0935	-103.011	17.3477	12.2194	5.12837	4
88	EKONDA	MONGO-NKUNDU	Niger-Congo	Africa	-1.03845	20.3214	12.8992	12.3237	0.575565	2
92	ASBEN	TAMAJEQ, TAYART	Afro-Asiatic	Africa	16.9253	7.96143	12.4292	12.2471	0.182121	3
94	SPANIARDS	SPANISH	Indo-European	Americas	-32.8018	-56.0133	15.0539	12.0904	2.96346	4
95	MOROCCANS	ARABIC, MOROCCAN SPOKEN	Afro-Asiatic	Africa	32.2236	-6.56906	16.7494	12.0745	4.6749	5
96	TEDA	TEDAGA	Nilo-Saharan	Africa	19.6591	14.1198	9.21034	12.1661	-2.95578	2
97	ASHANTI	HAUSA	Afro-Asiatic	Africa	11.9895	7.32652	16.7333	12.2029	4.53041	3
102	ICELANDER	ICELANDIC	Indo-European	Europe	65.0888	-18.7716	12.3458	11.3291	1.0167	3
103	SHONA	SHONA	Niger-Congo	Africa	-18.29	30.6472	16.1858	12.1104	4.07539	3
105	TUNISIANS	ARABIC, TUNISIAN SPOKEN	Afro-Asiatic	Africa	34.1286	9.57116	16.0127	11.9378	4.07494	5
110	ASHANTI	HAUSA	Afro-Asiatic	Africa	14.3101	6.76913	15.513	12.0425	3.47042	3
111	AFGHANS	DARI	Indo-European	Asia	34.7003	65.6498	15.8437	11.881	3.96265	4
115	GREEKS	GREEK	Indo-European	Europe	39.0428	22.9894	16.1858	11.7944	4.39133	4
118	SAKALAVA	MALAGASY, SAKALAVA	Austronesian	Africa	-17.9689	45.5813	12.7657	11.969	0.79673	4
119	TSWANA	TSWANA	Niger-Congo	Africa	-26.5266	25.3752	15.2192	11.9079	3.31129	3
124	SIAMESE	THAI	Tai-Kadai	Asia	14.7337	100.534	16.8212	11.9466	4.87457	5
126	SPANIARDS	SPANISH	Indo-European	Americas	-1.44426	-79.3856	16.3957	11.966	4.42975	4
129	GUJARATI	GUJARATI	Indo-European	Asia	22.3532	71.9794	17.6376	11.8684	5.76924	4
132	TURKMEN	TURKMEN	Altaic	Asia	38.3963	59.482	15.0481	11.6896	3.35845	4
133	CAMBODIAN	KHMER, CENTRAL	Austro-Asiatic	Asia	12.6092	104.486	16.3727	11.8606	4.5121	4
134	MERINA	MALAGASY, PLATEAU	Austronesian	Africa	-19.2267	47.1449	15.8331	11.8108	4.02225	4
135	YUCATECMA	MAYA, YUCATEC	Mayan	Americas	19.6942	-89.1104	13.5076	11.807	1.70065	2
137	AMHARA	AMHARIC	Afro-Asiatic	Africa	11.3306	38.3729	16.8882	11.8394	5.0488	4
138	ZEKARA	TAMAZIGHT, CENTRAL ATLAS	Afro-Asiatic	Africa	32.1844	-4.99747	14.6657	11.6862	2.97945	3
139	ZULU	ZULU	Niger-Congo	Africa	-28.0167	30.3318	16.2665	11.7255	4.541	4
143	MAPUCHE	MAPUDUNGUN	Mapudungu	Americas	-39.4797	-70.4188	9.03718	11.5725	-2.5353	1
145	BULGARIAN	BULGARIAN	Indo-European	Europe	42.8326	25.1312	15.7643	11.5135	4.2508	4
146	KOREANS	KOREAN	Language isolate	Asia	40.0323	127.199	16.964	11.5552	5.40874	3
147	HUNGARIAN	HUNGARIAN	Uralic	Europe	47.1656	19.4242	16.102	11.4376	4.66438	4
152	TAMIL	TAMIL	Dravidian	Asia	10.9897	78.4247	17.9215	11.765	6.15645	4
155	MALAYS	MALAY	Austronesian	Asia	0.352323	103.586	15.4068	11.7687	3.63809	3
159	KOREANS	KOREAN	Language isolate	Asia	36.3547	127.809	17.695	11.5029	6.19208	3
165	SPANIARDS	SPANISH	Indo-European	Americas	21.6264	-79.0178	16.2491	11.6197	4.62938	4
167	SPANIARDS	SPANISH	Indo-European	Americas	12.7359	-85.1573	15.5019	11.66	3.84191	4
168	CZECHS	CZECH	Indo-European	Europe	49.7271	15.3544	16.1573	11.2555	4.90178	4
170	BENGALI	BENGALI	Indo-European	Asia	24.0095	89.8167	18.516	11.593	6.92295	5
172	JIMMA	OROMO, WEST CENTRAL	Afro-Asiatic	Africa	9.03709	36.9321	16.0038	11.6562	4.3476	4
176	SINDHI	SINDHI	Indo-European	Asia	26.1144	68.3963	16.7333	11.5449	5.1884	4
178	HAZARA	HAZARAGI	Indo-European	Asia	34.1706	66.621	14.3865	11.4572	2.92931	2
179	JAVANESE	JAVANESE	Austronesian	Asia	-6.45972	109.192	18.2499	11.6335	6.61636	5
180	LITHUANIA	LITHUANIAN	Indo-European	Europe	55.335	23.9048	14.8451	11.0813	3.76381	4
183	FUR	FUR	Nilo-Saharan	Africa	12.3991	24.6159	13.1224	11.5984	1.52393	4
187	THONGA	TSONGA	Niger-Congo	Africa	-23.5026	32.8786	14.352	11.5044	2.84756	3
189	AZANDE	ZANDE	Niger-Congo	Africa	4.11531	26.0891	13.5008	11.5831	1.91769	3
191	SOTHO	SOTHO, SOUTHERN	Niger-Congo	Africa	-28.3638	27.246	15.1636	11.4422	3.72143	4
192	KORYAK	KORYAK	Chukotko-Kamchatkan	Europe	61.7889	166.51	7.42058	10.8034	-3.38281	1
193	EGBA	YORUBA	Niger-Congo	Africa	7.7994	4.40655	16.7547	11.5319	5.22279	3
194	SERBS	SERBIAN	Indo-European	Europe	44.1773	20.8246	15.7056	11.2145	4.49106	4
195	SPANIARDS	SPANISH	Indo-European	Americas	14.7562	-86.8322	15.7614	11.5059	4.25553	4
198	AHAGGAREN	TAMAHAQ, TAHAGGART	Afro-Asiatic	Africa	20.8412	8.4772	9.90349	11.4423	-1.53882	3
199	TUKULOR	PULAAR	Niger-Congo	Africa	14.7343	-14.3226	14.8235	11.4709	3.35258	2
201	HERERO	HERERO	Niger-Congo	Africa	-21.4141	21.8878	10.3417	11.426	-1.0843	1
206	ANNAMESE	VIETNAMESE	Austro-Asiatic	Asia	15.2014	106.557	18.0021	11.4472	6.55493	5
208	BEMBA	BEMBA	Niger-Congo	Africa	-10.6133	30.5548	15.1531	11.4584	3.69475	3
209	GUAHIBO	GUAHIBO	Guajiboan	Americas	4.74006	-69.7755	10.0432	11.4682	-1.42494	1
210	AFAR	AFAR	Afro-Asiatic	Africa	11.6748	40.8552	14.0624	11.4507	2.61162	3
213	KONGO	KIKONGO	Niger-Congo	Africa	-6.84078	14.5942	14.5087	11.4608	3.04781	2
221	NUER	NUER	Nilo-Saharan	Africa	8.36435	31.047	13.5144	11.3745	2.13988	1
225	SENA	SENA	Niger-Congo	Africa	-17.9545	34.8576	14.1082	11.3189	2.78926	2
226	PEDI	SOTHO, NORTHERN	Niger-Congo	Africa	-24.3203	29.2585	15.3459	11.2762	4.06968	3
228	SELKUP	SELKUP	Uralic	Europe	62.2811	83.3727	6.92756	10.6051	-3.67757	1
229	KALMYK	KALMYK-OIRAT	Altaic	Europe	46.6395	45.4445	11.296	10.9809	0.315078	4
236	BENGALI	BENGALI	Indo-European	Asia	23.4394	88.1885	18.2283	11.2286	6.99975	5
246	HERERO	HERERO	Niger-Congo	Africa	-20.2711	18.1029	12.2356	11.206	1.02963	1
249	TUKULOR	PULAAR	Niger-Congo	Africa	14.775	-9.46199	12.0725	11.2098	0.862692	2
257	MALINKE	MANINKAKAN, EASTERN	Niger-Congo	Africa	10.9057	-9.56854	14.9141	11.2084	3.70572	2
258	MINCHINES	CHINESE, MIN NAN	Sino-Tibetan	Asia	23.3254	115.37	17.062	11.1384	5.92364	5
260	MBUNDU	KIMBUNDU	Niger-Congo	Africa	-8.86737	14.8872	15.2018	11.2043	3.99752	3
261	NAVAHO	NAVAJO	Eyak-Athabaskan	Americas	36.2216	-109.974	12.0494	11.0012	1.04827	1
262	KANURI	KANURI, CENTRAL	Nilo-Saharan	Africa	12.198	12.7342	14.9141	11.1874	3.72667	4
263	MATACO	WICHI LHAMTES VEJOZ	Matacoan	Americas	-24.33	-62.1391	10.1266	11.1097	-0.98303	1
268	FUTAJALON	PULAR	Niger-Congo	Africa	11.3178	-12.4213	14.7516	11.1692	3.58242	3
271	ZERMA	ZARMA	Nilo-Saharan	Africa	13.755	2.13168	14.6699	11.1598	3.51014	3
278	LAKETONGA	TONGA	Niger-Congo	Africa	-16.8965	26.3753	14.1007	11.1004	3.00034	1
279	MAPUCHE	MAPUDUNGUN	Mapudungu	Americas	-38.7797	-72.2105	12.4292	10.8966	1.53264	1
281	KACHIN	JINGPHO	Sino-Tibetan	Asia	25.7418	97.2731	13.7102	11.0334	2.67672	2
282	MOSSI	MOORE	Niger-Congo	Africa	12.7339	-1.28746	15.4249	11.1071	4.31781	4
283	GEORGIANS	GEORGIAN	Kartvelian	Asia	42.0587	43.8658	15.1765	10.8388	4.33766	3
285	NDEBELE	NDEBELE	Niger-Congo	Africa	-19.7077	28.6847	14.2538	11.0581	3.19565	4
290	TOBA	TOBA	Guaykuruan	Americas	-26.3834	-59.0927	10.5966	10.984	-0.387391	2
292	YAO	YAO	Niger-Congo	Africa	-13.0589	36.2992	13.1143	11.0542	2.06011	2
293	KASHMIRI	KASHMIRI	Indo-European	Asia	33.7142	76.1115	15.4945	10.8946	4.59988	4
294	LUVALE	LUVALE	Niger-Congo	Africa	-12.1765	21.5118	13.0476	11.0482	1.99947	2
301	KAONDE	KAONDE	Niger-Congo	Africa	-13.3775	25.7923	12.2356	11.0042	1.23145	2
303	QASHGAI	KASHKAY	Altaic	Asia	29.3171	52.5777	14.221	10.8902	3.33076	3
305	SONGE	SONGE	Niger-Congo	Africa	-5.60805	25.0427	13.8155	11.0143	2.80118	1
309	TURKANA	TURKANA	Nilo-Saharan	Africa	3.06889	35.4795	13.8044	10.9951	2.80934	1
310	SPANIARDS	SPANISH	Indo-European	Americas	15.8363	-90.2526	16.0127	10.9573	5.05547	4
312	NYAMWEZI	NYAMWEZI	Niger-Congo	Africa	-5.3241	32.7807	13.7953	10.9823	2.81298	3
313	JORDANIAN	ARABIC, LEVANTINE BEDAWI SPOKEN	Afro-Asiatic	Asia	31.0311	36.1593	13.4588	10.83	2.62885	3
316	AKYEM	AKAN	Niger-Congo	Africa	6.53399	-1.24507	15.9318	10.9576	4.97415	3
317	DUTCH	DUTCH	Indo-European	Europe	52.2497	5.62154	16.5692	10.4612	6.10794	4
320	TENETEHAR	GUAJAJARA	Tupian	Americas	-4.67756	-45.5385	9.48037	10.9281	-1.44771	1
321	CHEWA	CHICHEWA	Niger-Congo	Africa	-14.1457	34.1415	15.7614	10.8945	4.86689	3
323	MASAI	MAASAI	Nilo-Saharan	Africa	-3.9168	36.6256	13.0281	10.9138	2.11423	2
324	NUNIVAK	YUPIK, PACIFIC GULF	Eskimo-Aleut	Americas	59.8204	-151.411	5.70378	10.233	-4.52924	1
325	CHOKWE	CHOKWE	Niger-Congo	Africa	-8.09859	21.2247	13.1303	10.8985	2.23188	3
328	SINHALESE	SINHALA	Indo-European	Asia	7.38433	80.7525	16.5564	10.8963	5.66005	4
329	LUBA	LUBA-KASAI	Niger-Congo	Africa	-6.0212	22.2616	15.6561	10.8967	4.75935	4
330	NARON	NARO	Khoisan	Africa	-22.1784	21.5721	9.21034	10.824	-1.61362	1
331	YANOMAMO	YANOMAMO	Yanomaman	Americas	2.16189	-64.9451	9.66142	10.8922	-1.23074	1
332	SONINKE	SONINKE	Niger-Congo	Africa	14.9259	-9.43875	14.0624	10.8593	3.20308	3
333	NYANJA	NYANJA	Niger-Congo	Africa	-14.3049	33.725	13.303	10.8574	2.4456	2
335	FANG	FANG	Niger-Congo	Africa	0.646681	10.9416	13.2845	10.8874	2.39706	1
337	PIAROA	PIAROA	SÃ¡livan	Americas	4.76169	-66.6858	9.5819	10.8799	-1.29802	1
347	TAULIPANG	PEMON	Cariban	Americas	5.40745	-62.1488	8.51719	10.8475	-2.33032	1
350	SPANIARDS	SPANISH	Indo-European	Americas	18.8954	-70.493	16.0455	10.7828	5.26275	4
355	KURD	KURDISH, CENTRAL	Indo-European	Asia	35.7905	46.6229	14.9942	10.6133	4.38083	3
356	SINDHI	SINDHI	Indo-European	Asia	23.9122	70.1581	14.3461	10.7294	3.61674	4
357	NYANEKA	NYANEKA	Niger-Congo	Africa	-14.7503	14.1036	12.6115	10.7816	1.82995	3
362	GURMA	GOURMANCHEMA	Niger-Congo	Africa	12.2898	0.925446	13.3047	10.7754	2.52928	3
363	SHAVANTE	XAVANTE	Jean	Americas	-14.0194	-52.4585	9.16952	10.7576	-1.58806	1
366	ARANDA	ARRARNTA, WESTERN	Australian	Pacific	-24.1929	133.326	6.90776	10.6811	-3.77335	1
367	TIGRINYA	TIGRIGNA	Afro-Asiatic	Africa	13.7824	38.3824	15.2788	10.7411	4.53766	3
368	MALAYS	MALAY	Austronesian	Asia	3.30474	103.528	16.1669	10.754	5.41289	3
369	ANTANDROY	MALAGASY, TANDROY-MAHAFALY	Austronesian	Africa	-24.5992	45.1475	14.0779	10.6555	3.42234	2
371	CURIPACO	CURRIPACO	Maipurean	Americas	2.52923	-68.5902	8.85367	10.7381	-1.88445	1
374	SPANIARDS	SPANISH	Indo-European	Americas	8.39779	-80.1964	14.9787	10.7224	4.25622	4
375	LAMBA	LAMBA	Niger-Congo	Africa	-13.1539	27.5076	12.2111	10.7051	1.50591	3
383	SPANIARDS	SPANISH	Indo-European	Americas	10.046	-84.3538	15.2018	10.6938	4.50796	4
384	DUTCH	DUTCH	Indo-European	Americas	4.8431	-55.9748	12.2061	10.7051	1.501	4
387	MUNDURUCU	MUNDURUKU	Tupian	Americas	-6.98689	-57.8713	8.92266	10.6824	-1.75975	1
389	NGOMBE	NGOMBE	Niger-Congo	Africa	1.97336	20.2247	11.9184	10.684	1.23437	2
397	WOLOF	WOLOF	Niger-Congo	Africa	14.8839	-15.7855	15.1841	10.6237	4.56043	3
399	IBAN	IBAN	Austronesian	Asia	2.32167	112.554	13.5305	10.6494	2.88113	1
401	NDEMBU	LUNDA	Niger-Congo	Africa	-11.9187	25.3374	12.3239	10.6261	1.69779	3
404	NDEMBU	LUNDA	Niger-Congo	Africa	-10.1481	21.3356	12.0895	10.6262	1.46332	3
405	BAKHTIARI	BAKHTIARI	Indo-European	Asia	32.3173	49.6598	13.8155	10.4738	3.34171	3
406	KERALA	MALAYALAM	Dravidian	Asia	10.5229	76.3701	17.312	10.6073	6.70474	3
410	KET	KET	Yeniseian	Europe	63.9399	87.57	5.34711	9.79002	-4.44292	1
412	MAORI	MAORI	Austronesian	Pacific	-37.8143	175.573	11.905	10.3665	1.53851	2
413	MINANGKAB	MINANGKABAU	Austronesian	Asia	-0.37681	100.31	15.5257	10.5962	4.92946	3
417	TIGRE	TIGRE	Afro-Asiatic	Africa	16.467	38.3236	13.8643	10.5401	3.32424	2
421	DINKA	DINKA, NORTHEASTERN	Nilo-Saharan	Africa	10.1727	32.3304	12.6761	10.5324	2.14372	2
426	GOGO	GOGO	Niger-Congo	Africa	-6.2429	35.6428	14.1802	10.5261	3.65408	2
430	ARUSI	OROMO, EASTERN	Afro-Asiatic	Africa	8.72457	41.4741	15.3262	10.5187	4.80753	3
432	GANDA	GANDA	Niger-Congo	Africa	0.362113	31.9732	15.2338	10.5293	4.70444	4
442	KAMBA	KAMBA	Niger-Congo	Africa	-1.44437	38.0291	15.1747	10.4964	4.67828	2
447	WARRAU	WARAO	Language isolate	Americas	9.22718	-61.6975	10.2435	10.4696	-0.226085	1
456	SONGO	SONGO	Niger-Congo	Africa	-10.4414	16.6649	10.8198	10.4496	0.370201	2
457	BAYA	GBAYA, NORTHWEST	Niger-Congo	Africa	6.28161	13.8531	11.0821	10.4577	0.624405	1
458	MASAI	MAASAI	Nilo-Saharan	Africa	-1.68367	36.3771	13.6435	10.4601	3.18339	2
460	KURD	KURDISH, CENTRAL	Indo-European	Asia	35.6587	45.0287	15.0683	10.2463	4.82198	3
461	YARURO	PUME	Unclassified	Americas	7.13042	-67.5682	8.97462	10.4418	-1.46715	1
462	YAKA	YAKA	Niger-Congo	Africa	-6.44508	17.2062	13.4588	10.4421	3.01674	2
465	SOTHO	SOTHO, SOUTHERN	Niger-Congo	Africa	-29.573	28.2542	14.3865	10.2962	4.09028	4
469	ARMENIANS	ARMENIAN	Indo-European	Asia	40.29	44.9341	14.9597	10.1527	4.80702	4
477	SUGBUHANO	CEBUANO	Austronesian	Asia	9.33389	124.306	16.5755	10.3887	6.18685	5
481	CONIBO	SHIPIBO-CONIBO	Panoan	Americas	-7.50609	-74.7709	10.1659	10.3854	-0.21952	1
491	MANDJA	MANZA	Niger-Congo	Africa	6.36783	18.8853	12.3014	10.3616	1.93982	1
497	AZANDE	ZANDE	Niger-Congo	Africa	5.4413	25.3103	11.0349	10.3511	0.683801	3
499	TETON	LAKOTA	Siouan-Catawban	Americas	44.3082	-101.527	8.69951	10.0192	-1.31964	2
503	SANTEE	DAKOTA	Siouan-Catawban	Americas	45.02	-99.6599	9.84161	10.0004	-0.158755	1
512	ACHOLI	ACHOLI	Nilo-Saharan	Africa	3.02747	32.6605	13.9725	10.3066	3.6659	2
516	BEMBA	BEMBA	Niger-Congo	Africa	-9.70993	28.1329	12.6115	10.2892	2.32234	3
518	MANGBETU	MANGBETU	Nilo-Saharan	Africa	2.52895	26.9188	13.3375	10.3	3.03751	3
527	BAULE	BAOULE	Niger-Congo	Africa	7.15506	-4.88595	14.5716	10.2708	4.30083	2
531	SANGA	SANGA	Niger-Congo	Africa	-10.313	26.716	12.9739	10.246	2.72789	1
533	MENDE	MENDE	Niger-Congo	Africa	7.85415	-11.5951	14.2076	10.2512	3.95639	2
534	HAITIANS	HAITIAN	Creole	Americas	18.9359	-72.6849	15.7557	10.2058	5.54985	4
535	MIAO	HMONG NJUA	Hmong-Mien	Asia	25.9941	104.788	10.5966	10.1555	0.441174	2
536	NGBANDI	NGBANDI, NORTHERN	Niger-Congo	Africa	3.75871	21.9715	12.4292	10.2558	2.17339	1
543	BWAKA	NGBAKA	Niger-Congo	Africa	3.48089	19.792	13.8255	10.2432	3.58228	2
547	COCAMA	COCAMA-COCAMILLA	Tupian	Americas	-4.98816	-74.5271	5.52146	10.2281	-4.7066	1
549	WITOTO	HUITOTO, MURUI	Witotoan	Americas	-0.90196	-73.6486	8.82468	10.228	-1.40332	1
553	BAYA	GBAYA, NORTHWEST	Niger-Congo	Africa	5.95025	15.2569	12.2061	10.2073	1.99878	1
556	TIV	TIV	Niger-Congo	Africa	7.5267	8.92219	14.6085	10.1986	4.40991	2
557	BARI	BARI	Nilo-Saharan	Africa	4.69802	31.2039	12.948	10.2029	2.74511	1
561	LUIMBE	LUIMBI	Niger-Congo	Africa	-11.4346	17.4455	10.6897	10.1739	0.515803	2
564	SUSU	SUSU	Niger-Congo	Africa	10.0607	-13.2391	13.7168	10.1715	3.54526	2
566	BAGIRMI	BAGIRMI	Nilo-Saharan	Africa	11.1608	16.2206	10.71	10.1665	0.543446	4
571	HUNGARIAN	HUNGARIAN	Uralic	Europe	46.6751	24.4188	14.1871	9.7901	4.39698	4
572	LESE	LESE	Nilo-Saharan	Africa	1.84713	29.2999	10.8198	10.1579	0.661866	2
575	TURKMEN	TURKMEN	Altaic	Asia	37.1269	57.4001	14.5087	9.93203	4.57663	4
576	SAMBURU	SAMBURU	Nilo-Saharan	Africa	1.54662	37.0317	12.3758	10.1532	2.22258	3
578	HEHE	HEHE	Niger-Congo	Africa	-7.91443	35.6246	13.5986	10.1405	3.45812	3
580	KOTA	KOTA	Niger-Congo	Africa	0.111879	13.033	10.4458	10.1454	0.300429	1
582	WUTE	VUTE	Niger-Congo	Africa	5.43262	12.1846	9.90349	10.1389	-0.235375	2
585	RUNDI	RUNDI	Niger-Congo	Africa	-3.32078	29.9232	16.1181	10.1311	5.98698	4
588	NDEBELE	NDEBELE	Niger-Congo	Africa	-19.7673	26.1013	9.74097	10.0695	-0.32849	4
589	TUCUNA	TICUNA	Language isolate	Americas	-3.2906	-68.4277	10.3921	10.1269	0.265174	1
590	MAKONDE	MAKONDE	Niger-Congo	Africa	-11.6176	39.4958	12.7939	10.1026	2.69125	1
591	SYRIANS	ARABIC, SOUTH LEVANTINE SPOKEN	Afro-Asiatic	Asia	31.2715	35.7354	15.0683	9.96459	5.10368	3
597	KABYLE	KABYLE	Afro-Asiatic	Africa	36.39	4.55784	15.4249	9.88768	5.53726	4
602	KABRE	KABIYE	Niger-Congo	Africa	7.66955	1.10215	13.4588	10.0672	3.39167	1
614	TAMIL	TAMIL	Dravidian	Asia	8.26343	80.6	15.1426	10.0316	5.111	4
615	YAO	YAO	Niger-Congo	Africa	-10.9896	37.2358	12.948	10.0207	2.92732	2
622	AHAGGAREN	TAMAHAQ, TAHAGGART	Afro-Asiatic	Africa	24.6507	11.1778	9.74097	9.91818	-0.177214	3
623	FANG	FANG	Niger-Congo	Africa	1.54606	10.5549	13.2862	10.0098	3.27635	1
628	PLAINSCRE	CREE, PLAINS	Algic	Americas	54.5579	-109.943	5.07517	9.46644	-4.39126	1
629	TOPOTHA	TOPOSA	Nilo-Saharan	Africa	5.11525	34.2039	11.5129	9.99516	1.51776	2
631	YANZI	YANSI	Niger-Congo	Africa	-4.07315	18.2001	11.5129	9.98536	1.52756	2
633	VENDA	VENDA	Niger-Congo	Africa	-22.6983	29.8843	14.0061	9.90582	4.10031	3
640	BHIL	BHILALI	Indo-European	Asia	22.44	75.1031	13.4313	9.89271	3.5386	2
641	GOLDI	NANAI	Altaic	Europe	49.9994	136.987	7.20786	9.5353	-2.32744	2
645	YUKAGHIR	YUKAGHIR, NORTHERN	Yukaghir	Europe	67.1491	152.803	5.9135	9.0266	-3.1131	1
648	KANEMBU	KANEMBU	Nilo-Saharan	Africa	13.7046	14.9861	13.0412	9.92974	3.11141	2
652	CHIPPEWA	CHIPPEWA	Algic	Americas	47.2781	-93.9762	8.51719	9.57167	-1.05448	1
653	AZANDE	ZANDE	Niger-Congo	Africa	4.97727	28.2721	12.7657	9.94538	2.82031	3
654	TUMBUKA	TUMBUKA	Niger-Congo	Africa	-11.2573	32.9619	12.8104	9.92875	2.88164	3
656	TERENA	TERENA	Maipurean	Americas	-20.7001	-55.8738	9.66777	9.87939	-0.211625	1
660	MARIAGOND	GONDI, SOUTHERN	Dravidian	Asia	19.2104	79.2727	11.5129	9.88119	1.63174	2
665	NGONI	NGONI	Niger-Congo	Africa	-10.8432	35.6927	12.0436	9.91171	2.13185	4
667	ANYI	ANYIN	Niger-Congo	Africa	6.72446	-3.46453	13.3212	9.91917	3.40205	3
683	TURKMEN	TURKMEN	Altaic	Asia	36.609	65.2669	14.221	9.6749	4.54607	4
700	SWAZI	SWATI	Niger-Congo	Africa	-26.5647	31.5015	13.7953	9.75786	4.03745	4
706	KPELLE	KPELLE, LIBERIA	Niger-Congo	Africa	7.00411	-9.99157	13.5411	9.84968	3.69139	2
707	YAGUA	YAGUA	Yaguan	Americas	-3.4763	-72.2213	8.64647	9.85473	-1.20826	1
710	KAONDE	KAONDE	Niger-Congo	Africa	-11.1577	25.8267	10.4913	9.83159	0.659683	2
714	LUVALE	LUVALE	Niger-Congo	Africa	-13.7514	22.6354	12.0494	9.81561	2.23381	2
716	MIAO	HMONG NJUA	Hmong-Mien	Asia	19.9062	103.129	11.5129	9.78264	1.73029	2
718	AFAR	AFAR	Afro-Asiatic	Africa	11.8062	42.5221	11.5049	9.82089	1.684	3
719	LAPPS	SAAMI, NORTH	Uralic	Europe	69.6375	23.3201	9.61581	8.79089	0.824915	1
725	GHEG	ALBANIAN, GHEG	Indo-European	Europe	41.7811	19.9816	13.9978	9.54262	4.45521	3
726	CHEWA	CHICHEWA	Niger-Congo	Africa	-13.2702	32.5544	14.5948	9.80211	4.79272	3
730	LAKETONGA	TONGA	Niger-Congo	Africa	-17.8168	27.6495	11.8277	9.77684	2.0509	1
731	TIGRINYA	TIGRIGNA	Afro-Asiatic	Africa	15.0408	38.8035	14.7477	9.78968	4.958	3
733	SWAZI	SWATI	Niger-Congo	Africa	-25.7765	30.8344	14.0779	9.71864	4.35923	4
740	ILA	ILA	Niger-Congo	Africa	-15.665	26.6758	11.3254	9.76187	1.56352	2
743	GOAJIRO	WAYUU	Maipurean	Americas	11.5932	-72.275	11.7118	9.7757	1.93608	1
745	TUMBUKA	TUMBUKA	Niger-Congo	Africa	-11.261	33.7183	14.604	9.77123	4.83273	3
747	HAWAIIANS	HAWAIIAN	Austronesian	Americas	20.2489	-156.345	7.6009	9.72267	-2.12176	3
751	SAKATA	SAKATA	Niger-Congo	Africa	-2.98803	18.1322	11.2252	9.77695	1.44829	2
755	MALINKE	MANINKAKAN, EASTERN	Niger-Congo	Africa	11.5226	-8.31011	12.8739	9.75293	3.12098	2
756	TEMNE	THEMNE	Niger-Congo	Africa	8.74001	-12.4487	14.0225	9.76132	4.2612	3
757	GUAHIBO	GUAHIBO	Guajiboan	Americas	6.20468	-67.9197	9.32367	9.76433	-0.440666	1
759	BORORO	BORORO	Bororoan	Americas	-16.6339	-55.3225	7.23706	9.71829	-2.48123	2
760	CAMBODIAN	KHMER, CENTRAL	Austro-Asiatic	Asia	10.3545	105.593	13.8738	9.74273	4.13105	4
762	PENDE	PHENDE	Niger-Congo	Africa	-5.80157	19.7518	12.948	9.74581	3.2022	2
764	NUPE	NUPE-NUPE-TAKO	Niger-Congo	Africa	9.25527	5.5695	13.5924	9.73584	3.85653	3
766	SPANIARDS	SPANISH	Indo-European	Americas	13.6943	-88.7253	15.7176	9.71473	6.00289	4
768	PIAPOCO	PIAPOCO	Maipurean	Americas	3.96642	-69.5743	8.50309	9.73826	-1.23516	1
771	NYANKOLE	NYANKORE	Niger-Congo	Africa	-0.470636	30.5532	14.6614	9.73509	4.92629	4
775	MINCHINES	CHINESE, MIN NAN	Sino-Tibetan	Asia	23.8251	120.729	16.5236	9.63983	6.88373	5
777	DUTCH	DUTCH	Indo-European	Europe	51.0433	4.59766	15.5489	9.26742	6.28151	4
781	LOZI	LOZI	Niger-Congo	Africa	-18.4225	24.9459	9.54681	9.66601	-0.119199	4
782	TANAINA	TANAINA	Eyak-Athabaskan	Americas	60.4306	-150.937	4.31749	9.02069	-4.7032	1
787	MPONGWE	MYENE	Niger-Congo	Africa	-1.25853	9.55993	10.7515	9.70973	1.04177	1
790	DAGOMBA	DAGBANI	Niger-Congo	Africa	9.49274	-0.465763	13.5924	9.69306	3.89931	4
798	YANOMAMO	YANOMAMO	Yanomaman	Americas	1.57448	-64.4743	8.29405	9.68596	-1.39191	1
805	MNONGGAR	MNONG, CENTRAL	Austro-Asiatic	Asia	12.7625	106.92	10.5321	9.65711	0.87499	1
808	KIMAM	ASMAT, CENTRAL	Trans-New Guinea	Asia	-5.81798	138.645	8.85367	9.66642	-0.812756	1
810	MINIANKA	SENOUFO, MAMARA	Niger-Congo	Africa	12.505	-5.31683	13.5117	9.64514	3.86656	3
816	LI	HLAI	Tai-Kadai	Asia	18.8763	109.417	13.4105	9.60072	3.80983	3
822	TARAHUMAR	TARAHUMARA, CENTRAL	Uto-Aztecan	Americas	27.6549	-107.208	10.309	9.52925	0.779706	1
823	ABOR	ADI	Sino-Tibetan	Asia	28.4918	94.8052	11.4825	9.51774	1.96473	1
825	GOAJIRO	WAYUU	Maipurean	Americas	10.0554	-71.7607	12.2011	9.62242	2.57864	1
828	NYORO	NYORO	Niger-Congo	Africa	1.50163	31.4642	13.4105	9.62802	3.78253	4
831	TEKE	TEKE-FUUMU	Niger-Congo	Africa	-3.42126	15.5996	9.00577	9.6257	-0.619929	1
835	MAKONDE	MAKONDE	Niger-Congo	Africa	-10.4498	39.5891	13.7953	9.60219	4.19312	1
847	LOKELE	KELE	Niger-Congo	Africa	0.542033	24.0319	11.9829	9.60262	2.38031	1
849	SHILLUK	SHILLUK	Nilo-Saharan	Africa	10.4684	31.9885	12.0725	9.58533	2.48721	2
853	MACUSI	MACUSHI	Cariban	Americas	3.67752	-60.9169	9.71112	9.59869	0.112427	1
854	BENA	BENA	Niger-Congo	Africa	-9.26067	35.0923	13.415	9.58725	3.82778	3
864	MBUM	MBUM	Niger-Congo	Africa	6.77606	13.2217	10.561	9.57016	0.990851	2
866	SANEMA	SANUMA	Yanomaman	Americas	4.34429	-64.5189	8.43598	9.57281	-1.13683	1
867	WAPISHANA	WAPISHANA	Maipurean	Americas	2.55442	-59.1179	8.69951	9.57067	-0.871156	1
869	VENDA	VENDA	Niger-Congo	Africa	-21.5838	30.0303	11.3386	9.49207	1.8465	3
876	ANUAK	ANUAK	Nilo-Saharan	Africa	7.49633	34.4582	11.3851	9.54838	1.83672	2
879	HA	HA	Niger-Congo	Africa	-3.91309	30.4483	13.8055	9.55224	4.25322	3
880	KARIERA	BADIMAYA	Australian	Pacific	-29.0252	117.267	2.99573	9.42632	-6.43059	1
881	IBAN	IBAN	Austronesian	Asia	0.862528	111.966	9.61581	9.55141	0.0643973	1
882	YOMBE	YOMBE	Niger-Congo	Africa	-5.33392	13.0484	13.4135	9.5442	3.86933	2
883	SUKU	SUKU	Niger-Congo	Africa	-5.89804	17.7139	10.8198	9.53917	1.28061	4
885	LANGO	LANGO	Nilo-Saharan	Africa	2.12461	32.9038	14.2143	9.54231	4.67198	1
887	SHUWA	ARABIC, SHUWA	Afro-Asiatic	Africa	14.3998	13.2979	8.51719	9.50729	-0.990099	3
888	RHADE	RADE	Austronesian	Asia	12.9647	108.332	12.0839	9.5131	2.57081	1
889	WAPISHANA	WAPISHANA	Maipurean	Americas	2.58469	-60.2698	8.77956	9.53389	-0.754329	1
890	JIVARO	SHUAR	Jivaroan	Americas	-2.65364	-78.1879	10.4631	9.53344	0.929668	1
893	MAMBWE	MAMBWE-LUNGU	Niger-Congo	Africa	-9.12062	31.2577	12.2405	9.51799	2.72249	2
896	KULANGO	KULANGO, BONDOUKOU	Niger-Congo	Africa	8.26383	-3.23578	11.2516	9.51698	1.73458	1
899	TLINGIT	TLINGIT	Eyak-Athabaskan	Americas	59.2166	-135.572	6.21461	8.86561	-2.65101	1
901	SUMBWA	SUMBWA	Niger-Congo	Africa	-3.65271	32.198	12.16	9.51846	2.64157	3
906	KUTSHU	KUSU	Niger-Congo	Africa	-3.63808	25.1411	10.1659	9.51187	0.653985	2
907	FANG	FANG	Niger-Congo	Africa	2.56178	11.2462	11.7035	9.51207	2.19148	1
908	HEBREWS	HEBREW	Afro-Asiatic	Asia	31.8034	35.0328	15.3945	9.35283	6.04166	3
914	ZIGULA	ZIGULA	Niger-Congo	Africa	-5.57172	38.3066	12.7799	9.49248	3.2874	1
915	GILYAK	GILYAK	Language isolate	Europe	52.8833	141.303	5.29832	8.99784	-3.69952	1
920	YAQUI	YAQUI	Uto-Aztecan	Americas	27.9281	-110.284	9.37585	9.36892	0.00693083	1
924	BUDUMA	BUDUMA	Afro-Asiatic	Africa	13.5595	14.2831	10.8513	9.45827	1.39301	2
927	LELE	LELE	Niger-Congo	Africa	-4.97041	20.556	10.1659	9.47098	0.694867	2
933	KAZAK	KAZAKH	Altaic	Asia	42.0608	62.5576	13.6023	9.17618	4.42613	4
938	TEM	TEM	Niger-Congo	Africa	8.38202	1.01197	12.2259	9.44898	2.7769	3
939	KASONKE	XAASONGAXANGO	Niger-Congo	Africa	14.1988	-10.5879	13.4588	9.42654	4.03229	3
940	CROW	CROW	Siouan-Catawban	Americas	45.3997	-107.757	8.00637	9.10636	-1.1	2
946	KUNAMA	KUNAMA	Nilo-Saharan	Africa	14.7814	37.2477	12.1389	9.41674	2.72213	1
948	TURU	NYATURU	Niger-Congo	Africa	-5.06167	34.7125	13.2963	9.44516	3.85115	1
950	GHEG	ALBANIAN, GHEG	Indo-European	Europe	42.5299	20.8691	14.3041	9.14662	5.15747	3
951	CURIPACO	CURRIPACO	Maipurean	Americas	3.0459	-67.1833	8.19699	9.44332	-1.24634	1
955	GURO	GURO	Niger-Congo	Africa	7.13716	-6.05314	13.1224	9.42998	3.69239	2
958	GIRIAMA	KIGIRYAMA	Niger-Congo	Africa	-3.20973	39.6862	13.7579	9.4294	4.32848	4
968	KAPAUKU	EKARI	Trans-New Guinea	Asia	-3.8329	135.921	11.5129	9.41223	2.10069	2
969	GREENLAND	INUKTITUT, GREENLANDIC	Eskimo-Aleut	Americas	68.5446	-47.6113	10.8198	8.41734	2.40244	1
978	YAO	YAO	Niger-Congo	Africa	-14.6638	35.3657	14.604	9.36179	5.24218	2
980	TESO	TESO	Nilo-Saharan	Africa	1.69213	33.7747	14.2666	9.39215	4.87444	2
988	BENDE	BENDE	Niger-Congo	Africa	-6.07327	30.5834	10.2036	9.37728	0.826314	3
994	KOREANS	KOREAN	Language isolate	Europe	46.3414	134.278	10.6549	9.01022	1.64469	3
1002	MAUE	SATERE-MAWE	Tupian	Americas	-3.62912	-56.8038	9.1226	9.3613	-0.238696	1
1009	FIPA	FIPA	Niger-Congo	Africa	-7.52778	31.1799	12.1808	9.3408	2.83995	3
1023	TATOGA	DATOOGA	Nilo-Saharan	Africa	-4.60397	34.871	11.3828	9.31886	2.06396	2
1028	LOZI	LOZI	Niger-Congo	Africa	-15.5268	23.3133	13.3245	9.28479	4.0397	4
1039	TURKS	TURKISH	Altaic	Europe	41.9014	26.3963	13.3146	9.01396	4.30067	4
1040	NGULU	NGULU	Niger-Congo	Africa	-5.94744	37.6556	11.7906	9.29691	2.49365	1
1045	NSAULTEA	OJIBWA, WESTERN	Algic	Americas	51.3598	-102.944	9.21034	8.83333	0.37701	1
1049	MUONG	MUONG	Austro-Asiatic	Asia	20.709	105.227	13.9465	9.23004	4.7165	3
1052	HUICHOL	HUICHOL	Uto-Aztecan	Americas	21.7706	-104.561	9.78695	9.22163	0.565324	1
1066	PAEZ	PAEZ	Paezan	Americas	2.60491	-76.3249	10.5966	9.27449	1.32214	2
1067	KORANKO	KURANKO	Niger-Congo	Africa	9.48104	-10.0259	10.9187	9.26182	1.6569	2
1069	ANTAISAKA	MALAGASY, TESAKA	Austronesian	Africa	-23.3846	47.2536	13.9377	9.18578	4.75195	3
1070	AMAHUACA	AMAHUACA	Panoan	Americas	-10.4436	-72.9318	4.49981	9.25308	-4.75327	1
1074	IWA	NYAMWANGA	Niger-Congo	Africa	-9.7707	32.6408	11.8494	9.24892	2.60048	3
1084	SUNDI	SUUNDI	Niger-Congo	Africa	-4.08701	14.1725	11.7035	9.25037	2.45318	2
1094	SERER	SERER-SINE	Niger-Congo	Africa	14.277	-16.3014	13.9377	9.2113	4.72643	3
1097	MZAB	TUMZABT	Afro-Asiatic	Africa	32.4727	3.84135	11.9184	9.07264	2.84575	1
1102	SANGU	SANGU	Niger-Congo	Africa	-8.4034	34.074	11.2252	9.22513	2.00011	3
1103	LOLO	LOLO	Niger-Congo	Africa	-17.0016	35.9956	11.9954	9.19137	2.80398	1
1105	MAMBWE	MAMBWE-LUNGU	Niger-Congo	Africa	-8.38063	31.5378	12.5947	9.22314	3.37159	2
1111	IRAQW	IRAQW	Afro-Asiatic	Africa	-4.14444	35.3323	13.0433	9.22331	3.82001	2
1112	IGALA	IGALA	Niger-Congo	Africa	7.32908	7.16576	13.5924	9.21696	4.37541	4
1119	BERABISH	ARABIC, HASSANIYYA	Afro-Asiatic	Africa	16.465	5.28791	9.21034	9.17749	0.0328525	2
1120	CHAMBA	SAMBA DAKA	Niger-Congo	Africa	8.20818	11.6438	11.5806	9.20638	2.37421	2
1125	SOGA	SOGA	Niger-Congo	Africa	0.797522	33.4154	14.5382	9.20756	5.33065	3
1127	ABRON	ABRON	Niger-Congo	Africa	7.52679	-2.14758	13.8643	9.19672	4.66758	3
1129	CURIPACO	CURRIPACO	Maipurean	Americas	1.47121	-68.4127	7.1309	9.20243	-2.07153	1
1132	MISKITO	MISKITO	Misumalpan	Americas	14.075	-83.8741	11.9447	9.16322	2.78149	2
1133	REGA	LEGA-MWENGA	Niger-Congo	Africa	-3.42153	28.2822	10.7122	9.19045	1.52174	2
1146	WAPACHE	APACHE, WESTERN	Eyak-Athabaskan	Americas	33.8756	-110.16	9.54681	8.98693	0.559879	1
1148	ORAON	KURUX	Dravidian	Asia	22.6933	84.3705	14.3751	9.08968	5.28545	2
1151	DANI	DANI, WESTERN	Trans-New Guinea	Asia	-3.76094	138.293	12.1007	9.16482	2.93589	2
1152	CUBEO	CUBEO	Tucanoan	Americas	1.30335	-70.7226	8.71604	9.1588	-0.442755	1
1153	SPANIARDS	SPANISH	Indo-European	Americas	18.2253	-66.4638	15.1765	9.107	6.06948	4
1154	KHASI	KHASI	Austro-Asiatic	Asia	25.5065	91.8195	13.6447	9.05537	4.58935	2
1156	MACUSI	MACUSHI	Cariban	Americas	3.78267	-59.4186	6.83518	9.15293	-2.31775	1
1158	DAN	DAN	Niger-Congo	Africa	7.38387	-7.94499	14.0779	9.14157	4.9363	2
1167	CHIGA	CHIGA	Niger-Congo	Africa	-0.0576475	30.4453	14.2729	9.13566	5.13728	1
1176	AGAIDUKA	SHOSHONI	Uto-Aztecan	Americas	42.6081	-111.426	6.90776	8.82703	-1.91927	1
1180	GURMA	GOURMANCHEMA	Niger-Congo	Africa	12.819	1.77869	10.309	9.09371	1.21524	3
1186	MAMVU	MAMVU	Nilo-Saharan	Africa	2.76191	28.9941	11.0021	9.11352	1.88858	1
1187	NARON	NARO	Khoisan	Africa	-22.1006	19.9208	8.29405	9.03962	-0.745569	1
1190	WITOTO	HUITOTO, MURUI	Witotoan	Americas	-1.61256	-73.7462	6.90776	9.1116	-2.20384	1
1198	BLACKFOOT	BLACKFOOT	Algic	Americas	48.6841	-112.893	4.60517	8.68992	-4.08474	1
1199	LOGO	LOGO	Nilo-Saharan	Africa	3.39708	29.9212	12.2549	9.09348	3.16138	2
1208	MARGI	MARGHI CENTRAL	Afro-Asiatic	Africa	10.9271	13.0179	11.9704	9.06302	2.90733	2
1221	GBARI	GBARI	Niger-Congo	Africa	9.29796	6.72692	12.7657	9.04918	3.71651	2
1224	EWE	EWE	Niger-Congo	Africa	6.74657	1.02287	13.667	9.05034	4.61667	3
1226	TUKULOR	PULAAR	Niger-Congo	Africa	12.2261	-14.3405	12.4875	9.03221	3.45528	2
1228	MISKITO	MISKITO	Misumalpan	Americas	15.1473	-84.2817	10.2751	9.0182	1.25685	2
1231	BANNA	HAMER-BANNA	Afro-Asiatic	Africa	5.14561	36.5221	11.205	9.04613	2.15891	2
1232	NUER	NUER	Nilo-Saharan	Africa	8.08375	33.6237	11.925	9.03925	2.88578	1
1244	BOBO	BOBO MADARE, SOUTHERN	Niger-Congo	Africa	11.5214	-4.27957	11.9829	9.01492	2.96801	1
1246	BLACKFOOT	BLACKFOOT	Algic	Americas	50.004	-113.234	8.08641	8.59682	-0.510414	1
1247	DZING	DING	Niger-Congo	Africa	-4.27159	19.4679	11.9512	9.02809	2.92309	2
1249	RUSSIANS	RUSSIAN	Indo-European	Asia	42.467	77.4807	14.1591	8.73258	5.42652	5
1261	TSWANA	TSWANA	Niger-Congo	Africa	-23.4159	19.6381	9.41735	8.92726	0.490099	3
1264	KORANKO	KURANKO	Niger-Congo	Africa	9.25252	-11.26	12.4987	8.99526	3.50348	2
1269	CHAMACOCO	CHAMACOCO	Zamucoan	Americas	-20.5974	-58.2303	7.37776	8.93775	-1.55999	2
1270	TIKAR	TIKAR	Niger-Congo	Africa	5.83432	11.5901	10.1266	8.99594	1.13069	2
1274	ABARAMBO	BARAMBU	Niger-Congo	Africa	3.58182	26.8526	10.1503	8.99695	1.1534	2
1277	DZEM	KOONZIME	Niger-Congo	Africa	3.22716	13.4522	10.5966	8.99316	1.60347	1
1278	EDO	EDO	Niger-Congo	Africa	6.32747	5.81659	13.8155	8.98778	4.82773	4
1286	EWE	EWE	Niger-Congo	Africa	6.35974	0.563602	14.6264	8.97202	5.65442	3
1294	YAKA	YAKA	Niger-Congo	Africa	-6.69586	16.6628	12.2061	8.9584	3.24768	2
1297	BUNDA	MPUONO	Niger-Congo	Africa	-5.11833	19.4317	12.0137	8.95957	3.05413	3
1300	ATTIE	ATTIE	Niger-Congo	Africa	6.00966	-3.79572	12.8506	8.95472	3.89584	2
1302	JORDANIAN	ARABIC, LEVANTINE BEDAWI SPOKEN	Afro-Asiatic	Asia	32.7535	36.4603	11.1563	8.79077	2.36548	3
1307	KAREN	KAREN, PWO WESTERN	Sino-Tibetan	Asia	17.4328	95.4834	12.2549	8.90032	3.35454	1
1308	KUNDA	KUNDA	Niger-Congo	Africa	-13.654	31.7441	8.81878	8.91762	-0.098838	3
1309	TIWI	TIWI	Australian	Pacific	-11.5614	130.809	7.46164	8.92522	-1.46358	1
1311	LAKA	LAKA	Nilo-Saharan	Africa	8.12092	16.0356	10.9169	8.93259	1.98432	1
1313	HAYA	HAYA	Niger-Congo	Africa	-1.60098	31.5228	14.0779	8.93907	5.1388	3
1317	IRISH	IRISH	Indo-European	Europe	53.7745	-9.18536	11.835	8.4173	3.41771	3
1318	SUMBANESE	KAMBERA	Austronesian	Asia	-9.8447	120.2	12.3884	8.92023	3.46816	2
1319	CADUVEO	KADIWEU	Guaykuruan	Americas	-20.0492	-57.3516	7.37149	8.873	-1.50151	2
1321	LUCHAZI	LUCHAZI	Niger-Congo	Africa	-13.2635	24.0584	10.2955	8.90557	1.38996	2
1322	KAGURU	KAGULU	Niger-Congo	Africa	-6.38335	37.0844	12.3926	8.92449	3.46806	2
1329	SARA	KABA DEME, SARA	Nilo-Saharan	Africa	9.26459	18.6161	10.5966	8.9113	1.68534	1
1332	KIPSIGIS	KIPSIGIS	Nilo-Saharan	Africa	-0.548237	35.3841	14.4658	8.92153	5.54422	3
1335	CHIPEWYAN	DENE	Eyak-Athabaskan	Americas	58.5247	-107.204	9.38429	8.27321	1.11108	1
1337	LOTUKO	OTUHO	Nilo-Saharan	Africa	4.24606	32.7038	11.813	8.90352	2.90951	2
1340	KUIKURU	ASURINI OF XINGU	Tupian	Americas	-4.4184	-51.9033	4.78749	8.9009	-4.11341	1
1344	PARE	PARE	Trans-New Guinea	Pacific	-6.41585	141.716	7.6009	8.89267	-1.29177	1
1346	ENGA	ENGA	Trans-New Guinea	Pacific	-5.44287	143.66	12.3458	8.89355	3.45228	1
1348	GOLA	GOLA	Niger-Congo	Africa	7.30507	-10.7127	11.5059	8.88778	2.61812	2
1349	GREEKS	GREEK	Indo-European	Asia	34.9239	33.0288	13.9108	8.69966	5.21116	4
1350	SYRIANS	ARABIC, SOUTH LEVANTINE SPOKEN	Afro-Asiatic	Asia	31.9136	35.2071	14.2855	8.73285	5.55266	3
1351	OSSET	OSSETIC	Indo-European	Europe	42.9521	44.1223	13.0192	8.58647	4.43275	2
1353	CALLINAGO(Is Carib)	ARAWAK	Maipurean	Americas	6.16423	-58.0425	7.31322	8.88506	-1.57184	1
1356	DUSUN	DUSUN, CENTRAL	Austronesian	Asia	5.98096	116.574	11.8565	8.88306	2.97346	1
1361	YALUNKA	YALUNKA	Niger-Congo	Africa	11.0591	-11.343	10.9241	8.86255	2.06158	2
1363	BANNOCK	PAIUTE, NORTHERN	Uto-Aztecan	Americas	40.3543	-118.439	6.55108	8.61374	-2.06266	2
1364	NAMBICUAR	NAMBIKUARA, SOUTHERN	Nambiquaran	Americas	-12.8741	-59.3062	6.57925	8.85328	-2.27403	1
1371	BAMUM	BAMUN	Niger-Congo	Africa	5.57937	10.8879	12.2784	8.86643	3.41196	4
1376	KANURI	KANURI, CENTRAL	Nilo-Saharan	Africa	13.5638	12.7947	11.2898	8.83512	2.45466	4
1377	KHALKA	MONGOLIAN, HALH	Altaic	Europe	50.3625	106.99	9.08591	8.42009	0.665817	4
1381	CHAKMA	CHAKMA	Indo-European	Asia	22.9279	92.2268	11.9184	8.77546	3.14293	2
1384	TUCUNA	TICUNA	Language isolate	Americas	-3.95938	-70.8374	8.9872	8.85016	0.137037	1
1387	ARAPAHO	ARAPAHO	Algic	Americas	43.2076	-108.524	6.90776	8.54108	-1.63332	2
1400	ZINZA	ZINZA	Niger-Congo	Africa	-2.65301	32.2073	11.835	8.83096	3.00405	4
1401	LOBI	LOBI	Niger-Congo	Africa	10.2909	-3.37522	12.5637	8.81561	3.74814	1
1403	BISA	BISA	Niger-Congo	Africa	11.5459	-0.509833	12.7657	8.8096	3.95608	2
1404	ARMENIANS	ARMENIAN	Indo-European	Asia	38.4247	45.9653	12.0494	8.59022	3.4592	4
1405	KONKOMBA	KONKOMBA	Niger-Congo	Africa	9.70207	0.128119	13.1224	8.81384	4.30853	1
1406	KARA	KARA	Unclassified	Africa	9.98995	22.9745	8.47637	8.81238	-0.336012	1
1413	MASA	MASANA	Afro-Asiatic	Africa	10.3702	15.7025	11.7753	8.79517	2.98012	1
1415	GARO	GARO	Sino-Tibetan	Asia	25.5456	90.4784	13.6979	8.70581	4.99204	2
1421	EMONO	MONO	Niger-Congo	Africa	4.42058	19.5564	11.0821	8.79531	2.28683	1
1425	MEBAN	MABAAN	Nilo-Saharan	Africa	9.77446	33.5668	10.8198	8.78212	2.03766	1
1427	TUKULOR	PULAAR	Niger-Congo	Africa	16.2749	-13.7935	12.1653	8.75144	3.41381	2
1432	ATTAWAPIS	CREE, SWAMPY	Algic	Americas	55.073	-91.2862	4.44265	8.23445	-3.79179	1
1443	AKHA	AKHA	Sino-Tibetan	Asia	21.1843	100.018	12.2061	8.70399	3.50209	1
1448	THONGA	TSONGA	Niger-Congo	Africa	-23.7364	30.9316	14.6397	8.68249	5.95719	3
1449	KPE	KPELLE, GUINEA	Niger-Congo	Africa	7.86095	-8.97408	13.039	8.75918	4.2798	1
1451	LAKETONGA	TONGA	Niger-Congo	Africa	-23.8786	35.178	12.8347	8.67747	4.15722	1
1452	MORU	MORU	Nilo-Saharan	Africa	5.23018	30.4096	11.1563	8.75992	2.39633	2
1453	CARAJA	KARAJA	KarajÃ¡	Americas	-10.6407	-50.2369	7.88983	8.74665	-0.85682	1
1468	BUDU	BUDU	Niger-Congo	Africa	2.20039	28.0147	12.1007	8.74706	3.35365	1
1470	KAFA	KAFA	Afro-Asiatic	Africa	7.32842	36.1296	13.634	8.73579	4.8982	5
1485	MENTAWEIA	MENTAWAI	Austronesian	Asia	-1.85997	99.3321	10.9682	8.71441	2.25378	1
1491	YAKA	YAKA	Niger-Congo	Africa	3.12556	16.6174	9.61581	8.7033	0.91251	2
1498	OSSET	OSSETIC	Indo-European	Asia	42.2641	44.0626	11.5129	8.39874	3.11419	2
1506	BOLEWA	BOLE	Afro-Asiatic	Africa	10.9222	11.3109	11.5129	8.66967	2.84326	3
1507	DAGARI	DAGAARE, SOUTHERN	Niger-Congo	Africa	10.4534	-2.56893	13.4588	8.66829	4.79054	2
1518	BAKWE	BAKWE	Niger-Congo	Africa	5.29517	-6.57547	9.2399	8.66671	0.573192	2
1522	SHAMBALA	SHAMBALA	Niger-Congo	Africa	-4.70219	38.3123	13.406	8.66636	4.73968	3
1528	FON	FON	Niger-Congo	Africa	7.23741	2.14844	14.152	8.65665	5.49533	4
1531	RANGI	LANGI	Niger-Congo	Africa	-4.79836	36.0026	12.9239	8.65911	4.26481	2
1533	FUR	FUR	Nilo-Saharan	Africa	11.4186	22.5602	7.49554	8.64299	-1.14745	4
1537	KUTENAI	KUTENAI	Language isolate	Americas	47.5384	-114.577	1.79176	8.2718	-6.48004	2
1540	BALINESE	MALAY, BALINESE	Creole	Asia	-8.36912	115.134	10.1266	8.63946	1.48717	4
1546	DIULA	JULA	Niger-Congo	Africa	9.24792	-4.39617	14.221	8.63193	5.58904	2
1564	KRAN	KRAHN, WESTERN	Niger-Congo	Africa	6.10457	-8.4481	10.8818	8.61967	2.26214	2
1569	GHEG	ALBANIAN, GHEG	Indo-European	Europe	41.6525	20.8658	13.1382	8.33172	4.80651	3
1572	BAFFINLAN	INUKTITUT, EASTERN CANADIAN	Eskimo-Aleut	Americas	60.6895	-70.7268	10.4371	7.90682	2.53023	1
1582	JUR	LUWO	Nilo-Saharan	Africa	7.63333	28.1842	11.2898	8.59576	2.69402	2
1588	DOROSIE	DOGOSE	Niger-Congo	Africa	10.2475	-4.11507	9.90349	8.58073	1.32276	1
1597	SANGU	SANGU	Niger-Congo	Africa	-1.5467	11.8886	9.9475	8.58437	1.36314	3
1598	BUNUN	BUNUN	Austronesian	Asia	23.4142	121.047	10.5453	8.50013	2.04521	1
1604	BURA	BURA-PABIR	Afro-Asiatic	Africa	10.539	12.1917	12.4292	8.56111	3.8681	1
1608	DAN	DAN	Niger-Congo	Africa	6.86737	-8.61162	12.6443	8.56389	4.08044	2
1616	IGBIRA	EBIRA	Niger-Congo	Africa	7.92962	6.8141	13.8155	8.55854	5.25697	2
1626	NDAKA	NDAKA	Niger-Congo	Africa	1.52941	28.0186	10.1266	8.55963	1.567	3
1629	KUNDU	OROKO	Niger-Congo	Africa	4.84652	9.14252	11.5712	8.55158	3.01962	1
1643	ATAYAL	ATAYAL	Austronesian	Asia	24.4702	121.353	11.3421	8.45287	2.88927	2
1652	HAVASUPAI	HAVASUPAI-WALAPAI-YAVAPAI	CochimÃ­-Yuman	Americas	35.8409	-113.315	7.37776	8.33338	-0.955624	1
1670	DIULA	JULA	Niger-Congo	Africa	10.544	-4.452	13.8155	8.49945	5.31606	2
1672	SARAMACCA	SARAMACCAN	Creole	Americas	4.41244	-55.5531	10.0432	8.50994	1.53331	3
1683	CHENCHU	CHENCHU	Dravidian	Asia	15.7414	77.3567	10.1659	8.46544	1.70041	1
1685	SANDAWE	SANDAWE	Khoisan	Africa	-5.28543	35.4657	10.5966	8.49693	2.0997	2
1690	SIDAMO	SIDAMO	Afro-Asiatic	Africa	6.728	38.3953	14.9074	8.4858	6.42163	2
1694	BASA	BASA	Niger-Congo	Africa	8.03296	7.11302	11.5129	8.48081	3.03211	2
1695	TSIMSHIAN	TSIMSHIAN	Tsimshian	Americas	55.0628	-130.788	4.2485	7.94136	-3.69286	2
1699	MUNDANG	MUNDANG	Niger-Congo	Africa	9.63106	14.5177	12.16	8.46988	3.69015	2
1703	FUTAJALON	PULAR	Niger-Congo	Africa	11.737	-14.2761	7.09008	8.46195	-1.37187	3
1706	TOMA	TOMA	Niger-Congo	Africa	8.3766	-9.4107	12.3014	8.47039	3.83099	2
1710	SONINKE	SONINKE	Niger-Congo	Africa	15.142	-12.3859	12.1007	8.44308	3.65763	3
1711	ABRON	ABRON	Niger-Congo	Africa	7.88773	-3.05365	11.7981	8.46814	3.32996	3
1715	HUNGARIAN	HUNGARIAN	Uralic	Europe	47.9607	18.5608	13.1635	8.08115	5.08236	4
1737	LAKETONGA	TONGA	Niger-Congo	Africa	-11.7413	34.0493	12.0436	8.42969	3.61387	1
1741	MACASSARE	MAKASAR	Austronesian	Asia	-5.30641	119.688	14.5716	8.44025	6.13138	4
1744	MNONGGAR	MNONG, CENTRAL	Austro-Asiatic	Asia	12.4772	107.647	10.389	8.41814	1.97086	1
1745	SHUWA	ARABIC, SHUWA	Afro-Asiatic	Africa	12.3941	14.6361	11.2252	8.41774	2.80751	3
1752	EKOI	EJAGHAM	Niger-Congo	Africa	5.53211	8.62258	11.1169	8.43001	2.68691	1
1755	ADANGME	DANGME	Niger-Congo	Africa	6.13752	0.0896168	13.5924	8.42664	5.16573	2
1758	IFE	IFE	Niger-Congo	Africa	7.8633	1.41466	11.5327	8.41532	3.11741	4
1760	NEZPERCE	NEZ PERCE	Sahaptian	Americas	46.2842	-116.415	4.60517	8.05816	-3.45299	2
1763	MAGAR	MAGAR, EASTERN	Sino-Tibetan	Asia	27.6318	84.9106	13.0433	8.30129	4.74203	4
1772	DIDINGA	DIDINGA	Nilo-Saharan	Africa	4.24804	33.6302	11.0021	8.39968	2.60242	3
1774	KUNDA	KUNDA	Niger-Congo	Africa	-16.0245	30.5002	11.8845	8.36238	3.52211	3
1775	IDOMA	IDOMA	Niger-Congo	Africa	7.04596	7.72896	13.3047	8.39236	4.91233	2
1789	MURINBATA	MURRINH-PATHA	Australian	Pacific	-14.3922	129.741	7.51207	8.35248	-0.840411	1
1803	SAFWA	SAFWA	Niger-Congo	Africa	-8.77942	33.4779	11.9704	8.35954	3.61081	2
1805	NDOB	NDOBO	Niger-Congo	Africa	1.24608	18.7207	9.23014	8.36683	0.86331	2
1807	KADARA	ADARA	Niger-Congo	Africa	9.89717	7.61918	12.6115	8.35116	4.26038	2
1809	BARI	BARI	Chibchan	Americas	8.92866	-73.1308	8.16052	8.35299	-0.192467	1
1811	MUMUYE	MUMUYE	Niger-Congo	Africa	8.7977	11.549	12.8992	8.34976	4.54946	2
1821	TOPOKE	POKE	Niger-Congo	Africa	0.687289	23.8834	10.7364	8.34907	2.38732	3
1822	YOMBE	YOMBE	Niger-Congo	Africa	-4.78172	12.5549	10.5815	8.34451	2.23701	2
1827	LENDU	LENDU	Nilo-Saharan	Africa	1.89867	30.5431	13.5278	8.34573	5.18209	2
1831	OJIBWA	OJIBWA, NORTHWESTERN	Algic	Americas	50.2435	-91.9668	9.90349	7.89904	2.00445	2
1837	ORAON	KURUX	Dravidian	Asia	25.7934	88.9124	10.8198	8.2316	2.58818	2
1841	KUBA	LIKUBA	Niger-Congo	Africa	-1.25009	16.4743	10.3156	8.32893	1.98667	3
1843	TSWANA	TSWANA	Niger-Congo	Africa	-21.8837	29.4489	10.2887	8.2555	2.03325	3
1845	SONINKE	SONINKE	Niger-Congo	Africa	14.6738	-12.5665	12.8426	8.29339	4.54926	3
1885	TURKS	TURKISH	Altaic	Asia	35.2781	33.6113	12.0839	8.0931	3.99081	4
1891	WAIWAI	WAIWAI	Cariban	Americas	1.07172	-59.4232	7.61085	8.28628	-0.675425	1
1897	ZENAGA	ZENAGA	Afro-Asiatic	Africa	16.6776	-16.1742	5.29832	8.23695	-2.93863	3
1900	BAMBARA	BAMBARA	Niger-Congo	Africa	10.0934	-7.02354	8.6125	8.26044	0.352063	2
1903	ARMENIANS	ARMENIAN	Indo-European	Asia	39.9404	46.6227	11.9316	8.01273	3.91891	4
1906	SUSU	SUSU	Niger-Congo	Africa	9.33881	-12.6576	11.7118	8.2557	3.45608	2
1908	SHERENTE	XERENTE	Jean	Americas	-9.57749	-48.2696	7.50108	8.25449	-0.753412	1
1917	KASENA	KASEM	Niger-Congo	Africa	11.3016	-1.23393	11.6952	8.24357	3.45168	2
1919	DIGO	DIGO	Niger-Congo	Africa	-4.8396	38.9206	11.3851	8.25642	3.12867	2
1925	DJUKA	EASTERN MAROON CREOLE	Creole	Americas	4.84357	-54.5672	9.6486	8.24932	1.39928	2
1929	GARO	GARO	Sino-Tibetan	Asia	24.9967	90.6554	11.6952	8.15419	3.54106	2
1934	HAIDA	HAIDA, NORTHERN	Haida	Americas	55.2021	-132.867	2.70805	7.69449	-4.98644	1
1935	IWA	NYAMWANGA	Niger-Congo	Africa	-8.93757	32.4146	11.3737	8.23394	3.13972	3
1936	PIAPOCO	PIAPOCO	Maipurean	Americas	4.75393	-67.7029	7.27932	8.24044	-0.961125	1
1940	HUNGARIAN	HUNGARIAN	Uralic	Europe	45.8851	19.8794	12.5672	7.88478	4.68246	4
1948	LAPPS	SAAMI, NORTH	Uralic	Europe	68.4529	23.9758	7.43838	7.24107	0.197311	1
1965	ALUR	ALUR	Nilo-Saharan	Africa	2.36758	30.7796	13.5278	8.21568	5.31215	2
1968	FUTAJALON	PULAR	Niger-Congo	Africa	12.2394	-10.9882	10.8198	8.19039	2.62938	3
1976	CHAGGA	KISWAHILI	Niger-Congo	Africa	-2.03455	40.9877	11.783	8.20579	3.57717	2
1981	CALLINAGO(Is Carib)	ARAWAK	Maipurean	Americas	5.03837	-53.564	5.01064	8.19603	-3.1854	1
1983	NANDI	NANDI	Nilo-Saharan	Africa	0.370785	35.1748	13.7632	8.1993	5.56386	2
1987	APINAYE	APINAYE	Jean	Americas	-6.11522	-47.6376	7.13887	8.19124	-1.05237	1
2005	SHUWA	ARABIC, SHUWA	Afro-Asiatic	Africa	12.2283	14.0601	11.5129	8.147	3.36592	3
2013	IBIBIO	IBIBIO	Niger-Congo	Africa	4.98349	7.85185	14.221	8.15326	6.06772	2
2014	KAGORO	KAGORO	Niger-Congo	Africa	14.0036	-9.01961	9.61581	8.12719	1.48862	2
2020	CHOKWE	CHOKWE	Niger-Congo	Africa	-13.0691	24.5046	9.78132	8.12824	1.65308	3
2027	AKHA	AKHA	Sino-Tibetan	Asia	21.494	102.092	11.0989	8.07701	3.02192	1
2031	THADO	CHIN, THADO	Sino-Tibetan	Asia	24.3724	93.8196	12.4008	8.05261	4.34821	2
2039	SERBS	SERBIAN	Indo-European	Europe	42.7939	21.049	15.7056	7.83442	7.87119	4
2045	TAULIPANG	PEMON	Cariban	Americas	4.21262	-61.2797	6.27288	8.12702	-1.85414	1
2057	BEAVER	BEAVER	Eyak-Athabaskan	Americas	57.0531	-120.274	5.9135	7.51932	-1.60582	1
2058	LOBI	LOBI	Niger-Congo	Africa	9.51534	-3.17041	11.9576	8.105	3.85261	1
2070	SAPO	SAPO	Niger-Congo	Africa	5.53726	-8.56072	10.5023	8.10598	2.39635	2
2071	WOLOF	WOLOF	Niger-Congo	Africa	16.723	-15.3722	9.39266	8.06795	1.32471	3
2074	EKOI	EJAGHAM	Niger-Congo	Africa	5.60476	9.10329	10.8077	8.10301	2.7047	1
2092	SLAVE	SLAVEY, SOUTH	Eyak-Athabaskan	Americas	60.5235	-120.358	6.27288	7.39069	-1.11782	1
2104	HUNDE	HUNDE	Niger-Congo	Africa	-1.20161	28.8995	12.2061	8.07992	4.12615	3
2105	BIRIFOR	BIRIFOR, MALBA	Niger-Congo	Africa	10.1751	-2.9842	11.5899	8.06454	3.52534	1
2110	LUGURU	LUGURU	Niger-Congo	Africa	-6.86948	37.5725	13.4473	8.06819	5.37915	1
2112	TENINO	TENINO	Sahaptian	Americas	44.8344	-121.464	3.91202	7.73564	-3.82361	1
2116	GURMA	GOURMANCHEMA	Niger-Congo	Africa	10.7731	0.568913	11.7035	8.05083	3.65272	3
2118	WENATCHI	COLUMBIA-WENATCHI	Salish	Americas	48.242	-118.461	3.68888	7.66788	-3.979	1
2119	ZULU	ZULU	Niger-Congo	Africa	-26.6898	32.5232	8.00637	7.95475	0.0516149	4
2137	TARASCO	PUREPECHA	Tarascan	Americas	19.5011	-101.654	10.5966	7.99418	2.60246	3
2138	BOKI	BOKYI	Niger-Congo	Africa	6.26722	8.98044	11.8494	8.04589	3.80351	1
2139	GURMA	GOURMANCHEMA	Niger-Congo	Africa	11.2456	2.12812	11.0349	8.03159	3.0033	3
2141	BACAIRI	BAKAIRI	Cariban	Americas	-14.2668	-55.0128	6.85646	8.01794	-1.16148	1
2144	LENCA	ARABIC, NORTH LEVANTINE SPOKEN	Afro-Asiatic	Asia	36.2375	36.2926	13.1224	7.83611	5.28625	1
2146	MICMAC	MICMAC	Algic	Americas	46.2313	-63.7566	8.99218	7.68187	1.31031	2
2147	SUBANUN	SUBANON, WESTERN	Austronesian	Asia	7.73572	122.371	11.7361	8.0341	3.70197	1
2154	KWERE	KWERE	Niger-Congo	Africa	-6.54762	38.4541	11.4927	8.02456	3.46816	1
2160	SEMA	NAGA, SUMI	Sino-Tibetan	Asia	26.0695	94.5138	11.5521	7.91814	3.634	1
2164	KUKURUKU	YEKHEE	Niger-Congo	Africa	7.07262	6.48243	12.5209	8.01467	4.50621	2
2169	SHERPA	SHERPA	Sino-Tibetan	Asia	27.6999	86.524	11.8845	7.89998	3.98451	3
2185	KELA	KELA	Niger-Congo	Africa	-1.39269	23.9756	12.1007	8.00365	4.09706	1
2192	NGONDE	NYAKYUSA-NGONDE	Niger-Congo	Africa	-9.36021	33.7686	13.5986	7.98318	5.61542	3
2193	BARI	BARI	Chibchan	Americas	9.22374	-72.7532	7.31322	7.98315	-0.669927	1
2194	VUGUSU	LUBUKUSU	Niger-Congo	Africa	0.77072	34.7655	14.1753	7.99443	6.18085	1
2195	BAKO	AARI	Afro-Asiatic	Africa	5.93414	36.5591	12.3673	7.98899	4.37836	3
2197	SAMOANS	SAMOAN	Austronesian	Pacific	-13.7384	-172.168	12.2011	7.9642	4.23686	3
2200	MAFULU	FUYUG	Trans-New Guinea	Pacific	-8.65829	147.266	9.54681	7.97733	1.56948	1
2201	ANUAK	ANUAK	Nilo-Saharan	Africa	7.45083	33.7075	10.859	7.97874	2.88026	2
2207	COPPERESK	INUINNAQTUN	Eskimo-Aleut	Americas	66.0743	-97.2057	6.01616	7.08559	-1.06944	1
2214	LUGBARA	LUGBARA	Nilo-Saharan	Africa	3.11878	31.0394	13.5886	7.97056	5.61805	2
2215	MEKEO	MEKEO	Austronesian	Pacific	-8.25127	146.55	9.85219	7.96129	1.89091	1
2220	BELU	TETUN	Austronesian	Asia	-9.018	125.817	11.0588	7.95667	3.10212	2
2225	HOPI	HOPI	Uto-Aztecan	Americas	35.7819	-110.545	8.82173	7.75606	1.06567	1
2227	BANEN	TUNEN	Niger-Congo	Africa	4.68481	10.6795	10.4716	7.95428	2.51735	1
2229	ZERMA	ZARMA	Nilo-Saharan	Africa	11.6207	4.03138	11.3828	7.93646	3.44636	3
2236	KUSASI	KUSAAL	Niger-Congo	Africa	10.874	-0.313099	12.948	7.93514	5.01287	1
2238	GUATO	GUATO	Language isolate	Americas	-17.7246	-57.3232	1.38629	7.90388	-6.51758	1
2239	SHERBRO	SHERBRO	Niger-Congo	Africa	7.68745	-12.5741	11.813	7.94204	3.87099	3
2249	COORG	KODAVA	Dravidian	Asia	12.3265	75.8992	12.2061	7.91537	4.2907	3
2261	KAKWA	KAKWA	Nilo-Saharan	Africa	3.956	30.6901	10.5966	7.9261	2.67053	2
2266	ALEUT	ALEUT	Eskimo-Aleut	Americas	54.2103	-168.241	5.01064	7.39799	-2.38736	1
2267	SHONA	SHONA	Niger-Congo	Africa	-15.7721	28.9799	9.44936	7.88827	1.56109	3
2274	KONKOMBA	KONKOMBA	Niger-Congo	Africa	9.72486	0.538957	10.8218	7.90718	2.9146	1
2279	MIAMI	ALGONQUIN	Algic	Americas	47.3528	-77.9148	7.47307	7.53176	-0.0586912	2
2289	THADO	CHIN, THADO	Sino-Tibetan	Asia	24.6776	94.6204	10.1735	7.8111	2.36241	2
2294	YALUNKA	YALUNKA	Niger-Congo	Africa	9.82402	-11.409	10.309	7.88307	2.42588	2
2303	HUNGARIAN	HUNGARIAN	Uralic	Europe	48.3231	22.5727	11.964	7.48364	4.48037	4
2310	SHLUH	SHILHA	Afro-Asiatic	Africa	33.5189	10.0907	10.1659	7.70341	2.46244	2
2312	ARMENIANS	ARMENIAN	Indo-European	Asia	41.3422	43.5635	13.0125	7.59993	5.41261	4
2318	BOTOCUDO	KRENAK	Botocudoan	Americas	-19.8713	-42.9352	2.30259	7.81519	-5.51261	1
2334	BACHAMA	BACAMA	Afro-Asiatic	Africa	9.46549	12.0353	11.9184	7.85097	4.06742	3
2343	ANYI	ANYIN	Niger-Congo	Africa	5.84007	-2.8486	12.4292	7.85376	4.57546	3
2349	ALUR	ALUR	Nilo-Saharan	Africa	2.47954	31.18	13.3326	7.85444	5.47819	2
2350	SPANIARDS	SPANISH	Indo-European	Americas	17.8765	-88.5268	11.5229	7.80652	3.71635	4
2374	NGUMBA	KWASIO	Niger-Congo	Africa	3.09031	10.3428	9.10498	7.83052	1.27446	1
2377	VERE	MOM JANGO	Niger-Congo	Africa	9.0287	12.631	11.5521	7.81519	3.73696	1
2380	ALKATCHO	CARRIER	Eyak-Athabaskan	Americas	54.4842	-124.525	7.33302	7.28884	0.0441837	1
2381	MONTAGNAI	MONTAGNAIS	Algic	Americas	50.2638	-66.0414	9.30565	7.38304	1.92261	1
2394	OTTAWA	OTTAWA	Algic	Americas	45.4313	-81.8653	8.86785	7.4665	1.40135	2
2397	LAKETONGA	TONGA	Austro-Asiatic	Asia	7.1206	99.9576	5.19296	7.80436	-2.6114	1
2407	ISLETA	KERES, WESTERN	Keresan	Americas	34.9505	-107.499	8.29155	7.60994	0.68161	1
2409	IJAW	IJO, SOUTHEAST	Niger-Congo	Africa	4.52271	6.27541	11.1775	7.79841	3.37904	3
2420	TUNEBO	TUNEBO, WESTERN	Chibchan	Americas	6.89486	-72.6751	6.55108	7.77616	-1.22508	1
2425	SWAZI	SWATI	Niger-Congo	Africa	-26.1418	32.178	7.09008	7.67334	-0.583264	4
2428	CHEYENNE	CHEYENNE	Algic	Americas	45.5259	-106.698	7.64969	7.4301	0.219588	2
2433	ABKHAZ	ABKHAZ	North Caucasian	Asia	42.9538	41.2582	11.5229	7.46611	4.05676	2
2434	CHIN	CHIN, MATU	Sino-Tibetan	Asia	23.4134	92.6325	9.21034	7.68757	1.52277	2
2439	CHEROKEE	CHEROKEE	Iroquoian	Americas	36.047	-91.1585	9.24956	7.5578	1.69176	3
2440	VAI	VAI	Niger-Congo	Africa	6.88745	-11.1979	11.5521	7.75823	3.79392	2
2443	MASA	MASANA	Afro-Asiatic	Africa	10.1955	15.2549	11.5425	7.74485	3.79763	1
2446	KAREKARE	KAREKARE	Afro-Asiatic	Africa	11.7578	10.9599	11.9184	7.73658	4.18181	2
2451	BANYANG	KENYANG	Niger-Congo	Africa	5.52104	9.51387	11.0821	7.74835	3.3338	2
2457	TUBURI	TUPURI	Niger-Congo	Africa	10.174	14.7978	11.7361	7.73323	4.00284	1
2469	KANURI	KANURI, CENTRAL	Nilo-Saharan	Africa	11.5719	15.8754	11.5521	7.71344	3.83871	4
2471	POKOMO	KIPFOKOMO	Niger-Congo	Africa	-1.8691	40.1365	11.4616	7.73197	3.72966	2
2472	KONJO	KONZO	Niger-Congo	Africa	0.260192	29.9928	13.3196	7.73164	5.58793	1
2473	BUILSA	BULI	Niger-Congo	Africa	10.5717	-1.26545	11.9184	7.71356	4.20483	1
2478	KOALIB	KOALIB	Niger-Congo	Africa	11.6885	30.4073	10.6987	7.70675	2.99199	2
2481	GUSII	EKEGUSII	Niger-Congo	Africa	-0.811703	34.7897	14.6062	7.72645	6.87978	2
2490	BIAFADA	BIAFADA	Niger-Congo	Africa	11.5017	-15.182	10.7122	7.70276	3.00944	1
2497	NGONDE	NYAKYUSA-NGONDE	Niger-Congo	Africa	-9.9079	33.7908	12.6115	7.70307	4.90847	3
2498	SANEMA	SANUMA	Yanomaman	Americas	4.05543	-64.4185	6.13123	7.71499	-1.58376	1
2499	GBANDE	BANDI	Niger-Congo	Africa	8.0538	-10.1377	11.5129	7.70713	3.80579	2
2500	BASARI	NTCHAM	Niger-Congo	Africa	9.28086	0.68078	11.5129	7.70337	3.80956	2
2502	ZUNI	ZUNI	Language isolate	Americas	35.0064	-108.808	9.17471	7.51708	1.65763	1
2516	PAIWAN	PAIWAN	Austronesian	Asia	22.4403	120.766	11.0989	7.62548	3.47345	2
2518	ACHOLI	ACHOLI	Nilo-Saharan	Africa	3.98462	32.3063	10.2036	7.69913	2.50446	2
2525	TAULIPANG	PEMON	Cariban	Americas	5.58814	-60.9278	6.17379	7.69101	-1.51723	1
2535	ALEUT	ALEUT	Eskimo-Aleut	Europe	55.069	166.226	5.85793	7.14002	-1.28209	1
2550	EFIK	EFIK	Niger-Congo	Africa	4.98365	8.38016	12.8992	7.67024	5.22898	2
2554	KASKA	KASKA	Eyak-Athabaskan	Americas	60.4035	-129.49	5.70378	6.97714	-1.27336	1
2557	GOROA	GOROWA	Afro-Asiatic	Africa	-4.2347	35.7804	10.8198	7.66854	3.15124	1
2559	MOTILON	YUKPA	Cariban	Americas	10.0133	-73.0652	8.00637	7.65463	0.351736	1
2567	BLACKCARI	GARIFUNA	Maipurean	Americas	15.8284	-86.211	11.4927	7.61874	3.87398	1
2575	SERBS	SERBIAN	Indo-European	Europe	42.1456	21.6218	10.1186	7.35829	2.76031	4
2576	YOMBE	YOMBE	Niger-Congo	Africa	-4.32352	12.5093	12.76	7.64734	5.11261	2
2577	PAPAGO	PIMA BAJO	Uto-Aztecan	Americas	28.6541	-108.326	6.47697	7.52253	-1.04556	1
2580	LUGBARA	LUGBARA	Nilo-Saharan	Africa	2.98967	30.6698	13.6412	7.64466	5.9965	2
2583	CHIRIGUAN	REYESANO	Tacanan	Americas	-14.2443	-67.1374	5.52146	7.61116	-2.0897	2
2585	SAGADA	KANKANAEY	Austronesian	Asia	16.8078	120.687	11.9184	7.59805	4.32034	1
2586	HATSA	HADZA	Khoisan	Africa	-3.65078	35.0341	6.68461	7.63702	-0.952406	1
2589	BURUSHO	BURUSHASKI	Language isolate	Asia	36.494	74.1026	11.3737	7.42412	3.94954	2
2590	GURAGE	SEBAT BET GURAGE	Afro-Asiatic	Africa	8.14212	38.0154	12.9945	7.62728	5.36725	1
2600	TRUMAI	TRUMAI	Language isolate	Americas	-12.1044	-53.3511	3.93183	7.6066	-3.67478	1
2616	KASENA	KASEM	Niger-Congo	Africa	10.9094	-1.54527	11.7753	7.59967	4.17562	2
2618	KAMIA	KUMIAI	CochimÃ­-Yuman	Americas	32.3037	-116.416	5.39363	7.45236	-2.05873	2
2627	WAIWAI	WAIWAI	Cariban	Americas	1.73856	-58.6129	5.29832	7.61053	-2.31222	1
2629	TERA	TERA	Afro-Asiatic	Africa	10.3686	11.5171	11.5229	7.59387	3.92901	2
2633	CHOISEULE	BABATANA	Austronesian	Pacific	-7.164	157.106	8.86362	7.60023	1.26338	1
2640	VAI	VAI	Niger-Congo	Africa	7.19933	-11.4796	9.6486	7.59604	2.05256	2
2645	TUCUNA	TICUNA	Language isolate	Americas	-3.85632	-70.1719	8.79482	7.59302	1.20181	1
2646	SHAKO	SHEKO	Afro-Asiatic	Africa	7.05517	35.274	10.5558	7.58632	2.96949	3
2649	AFO	ELOYI	Niger-Congo	Africa	8.25046	7.95918	10.1266	7.58026	2.54637	1
2650	BELU	TETUN	Austronesian	Asia	-9.35755	124.919	12.8992	7.57668	5.32254	2
2658	NDEBELE	NDEBELE	Niger-Congo	Africa	-25.341	29.0289	13.9017	7.48119	6.4205	4
2668	SURI	SURI	Nilo-Saharan	Africa	6.07473	35.317	10.1999	7.56772	2.63217	2
2673	AKHA	AKHA	Sino-Tibetan	Asia	21.9012	100.669	12.3884	7.49546	4.89293	1
2677	AJIE	AJIE	Austronesian	Pacific	-21.3746	165.472	8.58672	7.49318	1.09354	2
2683	TAPIRAPE	TAPIRAPE	Tupian	Americas	-10.5356	-50.5273	6.32794	7.53721	-1.20927	1
2688	LAKHER	CHIN, MARA	Sino-Tibetan	Asia	22.0158	93.1225	9.90349	7.47723	2.42626	2
2704	SERI	SERI	Language isolate	Americas	28.9842	-112.273	6.80239	7.40745	-0.605052	1
2706	LAMET	LAMET	Austro-Asiatic	Asia	20.3855	100.987	9.89344	7.47452	2.41892	1
2709	KURAMA	KURAMA	Niger-Congo	Africa	10.296	8.21344	10.6041	7.51968	3.08442	1
2714	BIRA	BERA	Niger-Congo	Africa	1.51421	30.0607	11.6952	7.53124	4.164	1
2729	CHIRICAHU	APACHE, MESCALERO-CHIRICAHUA	Eyak-Athabaskan	Americas	33.1657	-105.365	7.31322	7.33918	-0.025961	1
2733	MUNDANG	MUNDANG	Niger-Congo	Africa	9.8848	14.2698	10.7077	7.4968	3.21093	2
2742	BANARO	BANARO	Ramu-Lower Sepik	Pacific	-4.5724	144.312	7.81601	7.50105	0.314966	1
2745	PURARI	PURARI	Trans-New Guinea	Pacific	-7.6079	145.018	8.85367	7.49268	1.36098	2
2766	CHERKESS	ADYGHE	North Caucasian	Europe	44.7237	39.4628	11.6742	7.14734	4.52686	2
2769	CAMBODIAN	KHMER, CENTRAL	Austro-Asiatic	Asia	14.2783	105.497	9.24956	7.45021	1.79935	4
2773	CHEREMIS	MARI, HILL	Uralic	Europe	56.2012	46.4237	10.309	6.90159	3.40736	2
2780	BAJUN	SWAHILI	Niger-Congo	Africa	-10.7259	40.3298	9.21034	7.4551	1.75524	1
2785	MOBA	MOBA	Niger-Congo	Africa	10.7204	0.124967	12.1495	7.44897	4.70053	2
2786	HAZARA	HAZARAGI	Indo-European	Asia	35.6961	59.6933	12.5532	7.26122	5.29199	2
2791	YUCATECMA	MAYA, YUCATEC	Mayan	Americas	18.0382	-88.7331	8.69951	7.41165	1.28787	2
2792	TAHITIANS	TAHITIAN	Austronesian	Pacific	-17.3714	-149.844	11.0509	7.41462	3.63627	3
2794	KIWAI	KIWAI, SOUTHERN	Trans-New Guinea	Pacific	-8.63228	143.27	9.17988	7.44761	1.73227	1
2798	MACUSI	MACUSHI	Cariban	Americas	4.69562	-61.0786	6.39693	7.45129	-1.05436	1
2807	DUALA	DUALA	Niger-Congo	Africa	4.17282	9.59421	11.3817	7.44566	3.93601	3
2809	PIMBWE	PIMBWE	Niger-Congo	Africa	-7.16028	31.2548	10.2751	7.43858	2.83648	3
2812	YAKO	LOKO	Niger-Congo	Africa	9.27924	-12.1061	11.835	7.43068	4.40432	1
2820	CUBEO	CUBEO	Tucanoan	Americas	0.919257	-67.9545	5.01064	7.43494	-2.42431	1
2823	KAKWA	KAKWA	Nilo-Saharan	Africa	3.61395	30.5846	9.90349	7.43152	2.47197	2
2825	MOTILON	YUKPA	Cariban	Americas	9.93539	-72.8727	8.01301	7.41823	0.594777	1
2827	ARBORE	ARBORE	Afro-Asiatic	Africa	4.89521	36.7831	8.88322	7.42863	1.45459	2
2831	GA	GA	Niger-Congo	Africa	5.69633	-0.181065	13.3047	7.42394	5.88075	1
2838	ISOKO	ISOKO	Niger-Congo	Africa	5.45535	6.26125	12.9551	7.42017	5.53496	2
2845	BOZO	BOZO, TIEYAXO	Niger-Congo	Africa	14.2422	-4.94673	11.6784	7.38627	4.29217	2
2846	LANGO	LANGO	Nilo-Saharan	Africa	3.96316	33.2816	10.5453	7.41315	3.13219	1
2847	JICARILLA	APACHE, JICARILLA	Eyak-Athabaskan	Americas	36.7879	-107.03	5.70378	7.19571	-1.49193	1
2855	BULGARIAN	BULGARIAN	Indo-European	Europe	42.7774	22.5993	11.0021	7.10595	3.89615	4
2873	AMBONESE	MALAY, AMBONESE	Creole	Asia	-3.37343	128.776	12.2061	7.38842	4.81765	3
2876	HUNGARIAN	HUNGARIAN	Uralic	Europe	47.4007	16.4485	10.162	7.00112	3.16088	4
2885	SANTEE	DAKOTA	Siouan-Catawban	Americas	50.5608	-103.035	7.41457	6.92845	0.486121	1
2890	CONIAGUI	WAMEY	Niger-Congo	Africa	12.4548	-13.2689	8.56979	7.34713	1.22266	2
2894	IROQUOIS	MOHAWK	Iroquoian	Americas	44.4316	-76.8213	6.29157	7.03526	-0.743688	3
2903	KANURI	KANURI, CENTRAL	Nilo-Saharan	Africa	11.2394	14.3521	10.942	7.34049	3.60151	4
2910	KOL	KOL	Language isolate	Pacific	-5.21903	151.581	8.29405	7.35084	0.943212	2
2912	MIDOBI	MIDOB	Nilo-Saharan	Africa	15.1358	26.2514	10.8198	7.31994	3.49984	2
2913	OROKAIVA	OROKAIVA	Trans-New Guinea	Pacific	-8.76354	148.176	10.4631	7.34188	3.12122	1
2927	BIJOGO	BIDYOGO	Niger-Congo	Africa	11.3105	-16.0147	10.3056	7.32822	2.97739	2
2928	MERU	KITHARAKA	Niger-Congo	Africa	-0.139551	38.0263	12.0782	7.34731	4.73093	1
2938	BATA	BATA	Afro-Asiatic	Africa	9.44904	12.6752	11.9184	7.32601	4.59238	2
2951	PLAINSCRE	CREE, PLAINS	Algic	Americas	48.0642	-108.684	4.60517	6.93318	-2.32801	1
2957	BASSARI	BASSARI	Niger-Congo	Africa	12.3175	-12.9173	9.05952	7.30022	1.75929	2
2967	BOGO	BILEN	Afro-Asiatic	Africa	15.7932	38.3836	11.4186	7.27912	4.13949	2
2976	PALIKUR	PALIKUR	Maipurean	Americas	3.30301	-51.4272	7.1624	7.30468	-0.142287	1
2997	NUNUMA	NUNI, NORTHERN	Niger-Congo	Africa	12.1706	-2.98703	10.7144	7.26843	3.44598	2
3012	BAJUN	SWAHILI	Niger-Congo	Africa	-0.976776	41.9961	12.1227	7.28062	4.84207	1
3019	IFE	IFE	Niger-Congo	Africa	7.94026	1.76002	11.2898	7.26788	4.0219	4
3030	KOIARI	KOIARI, GRASS	Trans-New Guinea	Pacific	-9.48687	147.501	7.43838	7.25392	0.184465	1
3034	BANYUN	BAINOUK-GUNYAAMOLO	Niger-Congo	Africa	12.6212	-16.0489	10.309	7.23933	3.06962	1
3056	BIROM	BEROM	Niger-Congo	Africa	9.65729	8.80207	13.8155	7.23047	6.58504	2
3059	KUNAMA	KUNAMA	Nilo-Saharan	Africa	14.5087	37.8452	8.91328	7.20955	1.70373	1
3060	IATMUL	IATMUL	Sepik	Pacific	-4.26068	143.292	9.04074	7.23693	1.80381	1
3062	SAPEI	KUPSAPIINY	Nilo-Saharan	Africa	1.32911	34.6003	12.1063	7.23901	4.86725	2
3081	GREEKS	GREEK	Indo-European	Europe	47.2589	37.5826	8.6742	6.84426	1.82994	4
3090	TUKULOR	PULAAR	Niger-Congo	Africa	13.5493	-14.9613	12.5947	7.19323	5.4015	2
3091	AO	NAGA, AO	Sino-Tibetan	Asia	26.3929	94.4254	12.4723	7.11185	5.36043	1
3097	JORDANIAN	ARABIC, LEVANTINE BEDAWI SPOKEN	Afro-Asiatic	Asia	31.6505	35.3738	9.21034	7.05893	2.15141	3
3099	DERA	DERA	Afro-Asiatic	Africa	10.1045	11.9752	9.90349	7.20022	2.70327	2
3112	BERABER	SENHAJA BERBER	Afro-Asiatic	Africa	34.8476	-4.54695	10.8198	7.01535	3.80443	3
3115	TSAMAI	TSAMAI	Afro-Asiatic	Africa	5.37259	36.9372	9.79813	7.20289	2.59523	2
3131	SHUSWAP	SHUSWAP	Salish	Americas	51.0362	-120.225	6.52209	6.73773	-0.215642	2
3132	GOLDI	NANAI	Altaic	Asia	47.7588	133.399	3.68888	6.80313	-3.11425	2
3134	JANJERO	YEMSA	Afro-Asiatic	Africa	7.82536	37.4598	11.4317	7.18305	4.24866	4
3135	POTAWATOM	POTAWATOMI	Algic	Americas	41.5914	-91.3604	3.91202	6.90536	-2.99334	2
3148	MORO	MORO	Niger-Congo	Africa	10.995	30.1078	10.309	7.16406	3.1449	1
3152	ACOMA	KERES, EASTERN	Keresan	Americas	35.4866	-106.484	8.80687	6.9789	1.82798	1
3160	CHIN	CHIN, MATU	Sino-Tibetan	Asia	21.6904	93.3551	10.309	7.09977	3.20918	2
3168	KOTOKO	AFADE	Afro-Asiatic	Africa	12.2404	14.6906	8.51719	7.14014	1.37705	3
3176	GOLA	GOLA	Niger-Congo	Africa	7.50546	-11.0083	8.9872	7.14532	1.84188	2
3189	KUNDA	KUNDA	Niger-Congo	Africa	-15.5508	30.5019	8.6125	7.10672	1.50579	3
3196	DJUKA	EASTERN MAROON CREOLE	Creole	Americas	4.17919	-54.2603	9.79813	7.13662	2.66151	2
3197	IBAN	IBAN	Austronesian	Asia	4.41114	114.732	9.97115	7.1356	2.83555	1
3205	AWEIKOMA	XOKLENG	Jean	Americas	-26.927	-49.5934	6.63332	7.01786	-0.384546	1
3208	YAKA	YAKA	Niger-Congo	Africa	-3.73798	13.3073	9.21034	7.1254	2.08494	2
3209	LIFU	DREHU	Austronesian	Pacific	-20.9438	167.227	9.4727	7.05877	2.41393	2
3211	MALE	MALE	Afro-Asiatic	Africa	5.90092	36.9823	11.4616	7.11851	4.34312	3
3218	ISALA	SISSALA	Niger-Congo	Africa	11.0794	-2.45307	9.4727	7.10223	2.37047	1
3225	BATAK	BATAK	Austronesian	Asia	10.1646	119.085	5.29832	7.101	-1.80269	1
3227	ARIKARA	ARIKARA	Caddoan	Americas	47.5509	-102.219	2.30259	6.72756	-4.42498	3
3234	TIBETANS	TIBETAN	Sino-Tibetan	Asia	27.9458	88.4918	11.3539	6.98695	4.36698	5
3249	BRIBRI	BRIBRI	Chibchan	Americas	9.34562	-83.0961	9.30565	7.08477	2.22088	1
3253	SEKANI	SEKANI	Eyak-Athabaskan	Americas	56.4699	-124.593	4.09434	6.50899	-2.41465	1
3260	LUO	LUO	Nilo-Saharan	Africa	-1.2308	34.1805	11.8494	7.09101	4.75838	2
3263	WAROPEN	WAROPEN	Austronesian	Asia	-2.30224	136.748	8.69951	7.08775	1.61177	1
3271	YABARANA	YABARANA	Cariban	Americas	5.35197	-66.282	2.99573	7.07535	-4.07961	1
3272	CAYAPA	CHACHI	Barbacoan	Americas	0.689667	-79.2222	9.15905	7.07936	2.07968	1
3278	KEI	KEI	Austronesian	Asia	-5.66769	132.839	11.3504	7.06914	4.28127	1
3290	LAWA	LAWA, WESTERN	Austro-Asiatic	Asia	18.5578	98.0946	8.9872	7.01193	1.97527	2
3293	DOGRIB	DOGRIB	Eyak-Athabaskan	Americas	63.0888	-115.586	7.64012	6.28128	1.35885	1
3309	BATA	BATA	Afro-Asiatic	Africa	9.18445	13.007	7.82405	7.03227	0.791771	2
3313	BONGO	BONGO	Nilo-Saharan	Africa	7.31444	28.2652	9.22029	7.03539	2.1849	2
3323	TUBURI	TUPURI	Niger-Congo	Africa	9.84226	14.9287	11.5521	7.01962	4.53252	1
3336	NGONI	NGONI	Niger-Congo	Africa	-12.5887	39.0173	10.878	7.00331	3.87474	4
3338	TIGON	MBEMBE, TIGON	Niger-Congo	Africa	6.85367	10.6991	10.4913	7.01902	3.47225	1
3344	GEORGIANS	GEORGIAN	Kartvelian	Asia	33.2468	50.5477	11.0021	6.84722	4.15488	3
3349	BASKETO	BASKETO	Afro-Asiatic	Africa	6.41177	36.5619	11.436	7.01173	4.42431	2
3351	KUTUBU	FOI	Trans-New Guinea	Pacific	-6.44569	143.47	7.93737	7.01038	0.926991	1
3353	MATAKAM	MAFA	Afro-Asiatic	Africa	10.8666	13.8787	11.8204	6.99743	4.82298	1
3357	SIRIONO	SIRIONO	Tupian	Americas	-15.362	-63.6146	5.99146	6.97785	-0.986384	1
3363	CHERKESS	ADYGHE	North Caucasian	Asia	38.6614	35.3176	12.5354	6.76217	5.77321	2
3364	TURKS	TURKISH	Altaic	Europe	41.4347	22.155	11.1816	6.72087	4.46077	4
3369	LAKHER	CHIN, MARA	Sino-Tibetan	Asia	22.2172	92.943	10.4574	6.92469	3.53268	2
3383	OMAHA	OMAHA-PONCA	Siouan-Catawban	Americas	41.5694	-96.5668	4.44265	6.70256	-2.25991	2
3394	TURKS	TURKISH	Altaic	Europe	41.1288	25.1587	11.7598	6.70121	5.05858	4
3408	BUILSA	BULI	Austronesian	Asia	1.03074	128.456	7.83201	6.96851	0.863502	1
3428	CHAM	CHAM, EASTERN	Austronesian	Asia	11.3157	108.566	11.1968	6.9319	4.26494	3
3446	KUBU	KUBU	Austronesian	Asia	-2.08675	103.256	9.21034	6.94083	2.26951	1
3454	KACHIN	JINGPHO	Sino-Tibetan	Asia	24.6647	97.7447	10.5966	6.84323	3.7534	2
3460	COCOPA	COCOPA	CochimÃ­-Yuman	Americas	32.1484	-114.98	5.29832	6.77174	-1.47342	1
3480	LOZI	LOZI	Niger-Congo	Africa	-17.9732	25.7	11.1563	6.87149	4.28476	4
3481	ANFILLO	ANFILLO	Afro-Asiatic	Africa	8.69328	34.627	6.21461	6.90885	-0.694245	3
3483	NSUNGLI	LIMBUM	Niger-Congo	Africa	6.49672	10.7935	11.1982	6.91352	4.28469	2
3495	CHAKMA	CHAKMA	Indo-European	Asia	23.9741	92.024	12.0782	6.81744	5.2608	2
3543	CHILCOTIN2	CHILCOTIN	Eyak-Athabaskan	Americas	52.1795	-123.726	6.83518	6.39277	0.442416	1
3546	DARASA	GEDEO	Afro-Asiatic	Africa	6.18712	38.2111	13.7902	6.86419	6.92601	3
3561	KONSO	KONSO	Afro-Asiatic	Africa	5.38436	37.5564	12.3967	6.85458	5.54211	1
3565	INGASSANA	GAAM	Nilo-Saharan	Africa	11.4321	33.975	11.1154	6.83577	4.27965	1
3569	MAKIN	KIRIBATI	Austronesian	Pacific	0.322553	-51.6427	10.9734	6.85055	4.1228	2
3583	SONGO	SONGO	Niger-Congo	Africa	-4.58433	18.3152	9.4727	6.84117	2.63153	2
3604	SYRIANS	ARABIC, SOUTH LEVANTINE SPOKEN	Afro-Asiatic	Asia	32.8511	35.4031	13.7212	6.65722	7.06398	3
3610	KOTA	KOTA	Niger-Congo	Africa	0.771907	15.2734	9.11162	6.82482	2.2868	1
3611	CHACOBO	CHACOBO	Panoan	Americas	-12.2324	-66.3925	6.30992	6.80241	-0.49249	1
3621	UKRAINIAN	UKRAINIAN	Indo-European	Europe	48.8415	22.276	9.2873	6.40541	2.88189	5
3628	SONGHAI	SONGHAY	Nilo-Saharan	Africa	14.4968	0.0728682	9.21034	6.7763	2.43404	4
3629	TUKULOR	PULAAR	Niger-Congo	Africa	12.4982	-13.5673	10.0858	6.78414	3.30166	2
3634	BALANTE	BALANTA-GANJA	Niger-Congo	Africa	12.5347	-15.6916	11.3242	6.78241	4.54177	1
3635	SANJUAN	TEWA	Kiowa-Tanoan	Americas	35.8944	-106.088	7.31322	6.59897	0.714254	1
3645	MOHAVE	MOHAVE	CochimÃ­-Yuman	Americas	34.9017	-114.617	4.60517	6.60065	-1.99548	2
3651	AMAHUACA	AMAHUACA	Panoan	Americas	-9.85233	-72.0266	5.39363	6.77513	-1.38151	1
3652	TIRA	TIRA	Niger-Congo	Africa	11.0243	30.5978	10.5966	6.77108	3.82555	2
3656	ARMENIANS	ARMENIAN	Indo-European	Asia	35.6025	40.5884	12.6761	6.58512	6.09096	4
3660	SONJO	TEMI	Niger-Congo	Africa	-2.21447	35.8128	10.309	6.78379	3.52516	1
3669	LAKALAI	NAKANAI	Austronesian	Pacific	-5.4792	150.781	9.4727	6.76937	2.70334	1
3672	ANGAS	NGAS	Afro-Asiatic	Africa	9.37599	9.57715	12.8992	6.75733	6.14189	2
3680	MAGAR	MAGAR, EASTERN	Sino-Tibetan	Asia	27.3395	88.4158	11.1802	6.64435	4.5359	4
3681	POPOLUCA	POPOLUCA, HIGHLAND	Mixe-Zoquean	Americas	18.2226	-94.9225	10.309	6.70962	3.59934	1
3682	OTTAWA	OTTAWA	Algic	Americas	44.1047	-84.7224	8.59415	6.4341	2.16006	2
3685	LHOTA	NAGA, LOTHA	Sino-Tibetan	Asia	26.1312	94.1489	12.0436	6.64995	5.3936	1
3693	MAMBILA	MAMBILA, CAMEROON	Niger-Congo	Africa	6.50292	11.3906	10.309	6.74481	3.56414	1
3698	ECREE	CREE, MOOSE	Algic	Americas	51.0946	-80.6808	8.00637	6.29136	1.71501	1
3699	ANGAMI	NAGA, ANGAMI	Sino-Tibetan	Asia	25.633	93.9783	11.7906	6.64427	5.14629	1
3730	GAGU	GBAN	Niger-Congo	Africa	6.33764	-5.6281	11.0021	6.72054	4.28156	1
3731	ACHOMAWI	ACHUMAWI	Palaihnihan	Americas	41.0949	-121.306	2.30259	6.44896	-4.14637	1
3739	GHEG	ALBANIAN, GHEG	Indo-European	Europe	42.1676	19.3318	11.2898	6.42777	4.86201	3
3742	NDORO	NDOOLA	Niger-Congo	Africa	7.41575	12.1254	7.65917	6.71129	0.947879	1
3758	DIME	DIME	Afro-Asiatic	Africa	6.1574	36.3175	6.34564	6.70279	-0.357158	2
3762	ALACALUF	QAWASQAR	Kaweskaran	Americas	-49.7481	-75.3824	2.48491	6.27606	-3.79115	1
3774	WASHO	WASHO	Language isolate	Americas	38.8753	-119.637	2.30259	6.45447	-4.15189	1
3787	BWAKA	NGBAKA	Niger-Congo	Africa	2.50603	18.1733	8.20248	6.68649	1.51599	2
3798	BUSAMA	BUGAWAC	Austronesian	Pacific	-6.68889	147.251	9.39266	6.66999	2.72267	1
3826	RESHE	RESHE	Niger-Congo	Africa	10.7817	4.63488	10.6919	6.63626	4.05569	3
3836	NANKANSE	NINKARE	Niger-Congo	Africa	11.0875	-0.784582	10.1306	6.62871	3.50191	1
3841	HIDATSA	HIDATSA	Siouan-Catawban	Americas	47.7991	-102.506	5.29832	6.25397	-0.955651	1
3846	NDORO	NDOOLA	Niger-Congo	Africa	6.99329	10.6267	11.0087	6.63362	4.37513	1
3857	CHOCTAW	CHOCTAW	Muskogean	Americas	32.9536	-92.2471	9.24956	6.46086	2.7887	2
3862	PALIKUR	PALIKUR	Maipurean	Americas	3.9325	-51.8732	5.52146	6.6232	-1.10174	1
3875	KATAB	TYAP	Niger-Congo	Africa	9.7348	8.43726	11.7753	6.60288	5.17241	1
3883	LEPCHA	LEPCHA	Sino-Tibetan	Asia	27.3572	88.6082	10.8317	6.4972	4.33451	2
3886	NYIMA	AMA	Nilo-Saharan	Africa	12.1019	29.43	11.1563	6.58898	4.56727	1
3920	NABESNA	TANANA, UPPER	Eyak-Athabaskan	Americas	63.0971	-142.16	4.60517	5.80548	-1.20031	1
3928	KORONGO	KRONGO	Nilo-Saharan	Africa	10.5725	29.9925	9.98507	6.56787	3.4172	1
3936	FORE	FORE	Trans-New Guinea	Pacific	-6.61181	145.534	9.74097	6.57073	3.17024	1
3937	WINNEBAGO	HO-CHUNK	Siouan-Catawban	Americas	42.6897	-95.3029	5.52146	6.27406	-0.752597	2
3948	RENNELL	RENNELL-BELLONA	Austronesian	Pacific	-11.6358	160.234	8.38708	6.54548	1.8416	2
3963	HANUNOO	HANUNOO	Austronesian	Asia	12.4103	121.237	9.4727	6.5346	2.9381	1
3968	LALA	LALA	Austronesian	Pacific	-8.90319	146.722	8.00637	6.54315	1.46321	2
3969	CREEK	MUSKOGEE	Muskogean	Americas	32.3838	-90.076	8.29405	6.38723	1.90682	3
3987	BUBI	BUBI	Niger-Congo	Africa	-1.16553	12.3225	8.51719	6.53831	1.97888	5
3990	UKRAINIAN	UKRAINIAN	Indo-European	Europe	49.7673	22.8081	11.9184	6.10766	5.81073	5
3994	MENOMINI	MENOMINEE	Algic	Americas	44.972	-88.6225	3.55535	6.19417	-2.63882	2
3998	COWICHAN	HALKOMELEM	Salish	Americas	49.0763	-122.792	6.34564	6.11666	0.228981	1
3999	PAHARI	KINNAURI, PAHARI	Indo-European	Asia	31.5477	78.3428	8.75306	6.37429	2.37877	5
4022	KOL	KOL	Niger-Congo	Africa	3.65395	12.8216	9.39266	6.51119	2.88147	2
4055	EOJIBWA	OJIBWA, EASTERN	Algic	Americas	45.0589	-79.8141	10.162	6.15312	4.00888	1
4060	TONGANS	TONGAN	Austronesian	Pacific	-20.2151	-174.781	11.4752	6.42807	5.04716	3
4065	MOSSI	MOORE	Niger-Congo	Africa	14.1084	-2.37936	9.74097	6.45615	3.28482	4
4068	KOHISTANI	KALAMI	Indo-European	Asia	35.4198	72.3148	11.5129	6.28233	5.23059	2
4080	LELE	LELE	Afro-Asiatic	Africa	9.16506	15.8006	10.1659	6.45738	3.70847	2
4081	BENA	BENA	Niger-Congo	Africa	9.76113	12.333	11.4616	6.4555	5.00613	3
4084	KAZAK	KAZAKH	Altaic	Asia	37.2464	54.0889	8.00637	6.24499	1.76138	4
4092	SPANIARDS	SPANISH	Indo-European	Europe	42.5507	1.57623	10.2256	6.16255	4.06302	4
4100	BULGARIAN	BULGARIAN	Indo-European	Europe	46.5025	28.8303	12.8866	6.0895	6.79715	4
4113	OKINAWANS	OKINAWAN, CENTRAL	Japonic	Asia	26.2735	127.626	13.7994	6.34287	7.45651	3
4116	SAMO	SAMO	Trans-New Guinea	Pacific	-6.15498	142.19	6.80239	6.44155	0.360844	1
4123	KILIWA	KILIWA	CochimÃ­-Yuman	Americas	30.5511	-115.127	2.30259	6.29798	-3.99539	1
4125	DAHUNI	SUAU	Austronesian	Pacific	-10.5574	150.123	8.82468	6.426	2.39868	1
4127	KEREWE	KEREWE	Niger-Congo	Africa	-2.10269	32.8158	11.5129	6.44122	5.07171	3
4130	UMATILLA	UMATILLA	Sahaptian	Americas	45.6108	-118.576	3.21888	6.08976	-2.87088	2
4134	MAO	NAGA, MAO	Sino-Tibetan	Asia	25.4472	94.0096	11.3022	6.33948	4.96272	2
4138	CAMAYURA	KAMAYURA	Tupian	Americas	-12.268	-53.4618	5.99146	6.41462	-0.423158	1
4143	TESO	TESO	Nilo-Saharan	Africa	0.600063	34.282	12.7338	6.43127	6.30249	2
4162	MAILU	MAILU	Trans-New Guinea	Pacific	-10.2654	149.241	9.04782	6.39907	2.64875	1
4177	HONA	HWANA	Afro-Asiatic	Africa	10.2665	12.6517	10.3735	6.38924	3.98425	1
4193	KOITA	KOITABU	Trans-New Guinea	Pacific	-9.34867	147.093	7.90101	6.38473	1.51627	1
4198	KULANGO	KULANGO, BONDOUKOU	Niger-Congo	Africa	7.6899	-2.46954	10.2036	6.38528	3.81831	1
4203	MARQUESAN	MARQUESAN, NORTH	Austronesian	Pacific	-8.90335	-140.078	8.5923	6.37833	2.21397	2
4226	AMI	AMI	Australian	Pacific	-13.5119	130.066	3.4012	6.34344	-2.94224	1
4259	CHAMORRO	CHAMORRO	Austronesian	Pacific	13.4402	144.776	11.0429	6.32439	4.71853	2
4269	KRAN	KRAHN, WESTERN	Niger-Congo	Africa	6.52624	-8.41503	9.40919	6.3391	3.07009	2
4274	BUEM	LELEMI	Niger-Congo	Africa	7.33547	0.526326	10.7975	6.33536	4.46217	2
4283	RUSSIANS	RUSSIAN	Indo-European	Asia	45.4678	85.0838	7.98616	5.98609	2.00007	5
4285	TLINGIT	TLINGIT	Eyak-Athabaskan	Americas	60.012	-134.404	4.86753	5.64914	-0.78161	1
4294	KAPSIKI	KAMWE	Afro-Asiatic	Africa	10.5794	13.4116	12.6115	6.31196	6.29957	2
4299	CALLINAGO(Is Carib)	ARAWAK	Maipurean	Americas	5.47797	-55.1002	6.55108	6.32235	0.228735	1
4303	SIANE	SIANE	Trans-New Guinea	Pacific	-6.10879	145.225	10.2751	6.31804	3.95701	1
4340	MIAO	HMONG NJUA	Hmong-Mien	Asia	22.9341	98.1484	9.21034	6.21056	2.99978	2
4342	KUSASI	KUSAAL	Niger-Congo	Africa	11.0961	-0.468116	9.74097	6.27094	3.47002	1
4344	IFUGAO	IFUGAO, AMGANAD	Austronesian	Asia	16.9148	121.018	10.2073	6.24279	3.9645	1
4354	YIRYORONT	YIR YORONT	Australian	Pacific	-15.1104	141.775	2.70805	6.2451	-3.53705	1
4360	LELE	LELE	Niger-Congo	Africa	9.05609	-10.3129	10.0432	6.26535	3.7779	2
4377	CHERKESS	ADYGHE	North Caucasian	Asia	32.5365	36.5075	10.1266	6.09798	4.02865	2
4386	NGOMBE	NGOMBE	Niger-Congo	Africa	3.92961	15.2217	7.27932	6.25663	1.02269	2
4406	LAPPS	SAAMI, NORTH	Uralic	Europe	68.1031	21.5157	8.29405	5.26195	3.0321	1
4411	LONGUDA	LONGUDA	Niger-Congo	Africa	9.83713	11.8506	10.3735	6.21926	4.15424	1
4415	LOKELE	KELE	Niger-Congo	Africa	-0.708011	10.5514	9.13021	6.23206	2.89815	1
4418	HUPA	HUPA	Eyak-Athabaskan	Americas	41.0999	-123.686	2.07944	5.94951	-3.87006	1
4421	MENDE	MENDE	Niger-Congo	Africa	7.91568	-10.5746	9.88837	6.21594	3.67243	2
4433	SHERPA	SHERPA	Sino-Tibetan	Asia	28.0511	86.0322	6.68461	6.09685	0.587759	3
4459	CAYUA	CAYUGA	Iroquoian	Americas	42.5503	-79.0029	2.30259	5.90376	-3.60118	1
4462	WANTOAT	WANTOAT	Trans-New Guinea	Pacific	-6.14171	146.517	9.01189	6.19417	2.81772	1
4466	GROSVENTR	GROS VENTRE	Algic	Americas	48.4857	-108.752	2.30259	5.79401	-3.49142	2
4467	SANTACRUZ	NATUGU	Austronesian	Pacific	-10.7021	165.829	8.36171	6.18007	2.18164	1
4471	PALAUNG	PALAUNG, RUMAI	Austro-Asiatic	Asia	23.8051	97.7006	11.8277	6.10791	5.71983	2
4477	DIOLA	JOLA-FELUPE	Niger-Congo	Africa	12.2766	-16.4697	8.69951	6.1681	2.53141	2
4481	MOSSI	MOORE	Niger-Congo	Africa	11.0101	0.203217	9.88837	6.16776	3.72061	4
4506	KAMIA	KUMIAI	CochimÃ­-Yuman	Americas	32.7881	-116.615	5.01064	5.99296	-0.982321	2
4507	KAKWA	KAKWA	Nilo-Saharan	Africa	3.49523	30.9969	11.7753	6.16015	5.61513	2
4523	TSIMSHIAN	TSIMSHIAN	Tsimshian	Americas	53.8717	-129.781	5.63479	5.62939	0.00539745	2
4525	TAHLTAN	TAHLTAN	Eyak-Athabaskan	Americas	58.086	-130.404	4.86753	5.51826	-0.650729	1
4528	CAYUA	CAYUGA	Iroquoian	Americas	43.0876	-79.9025	5.48064	5.83733	-0.35669	1
4530	DILLING	DILLING	Nilo-Saharan	Africa	12.0012	29.6059	8.57546	6.12277	2.45269	2
4534	KISSI	KISI	Niger-Congo	Africa	-9.96851	34.4955	9.23014	6.12617	3.10397	2
4542	PALAUANS	PALAUAN	Austronesian	Pacific	7.44723	134.536	9.60238	6.12387	3.47851	3
4548	AKHA	AKHA	Sino-Tibetan	Asia	20.1351	99.6703	10.9438	6.06722	4.87654	1
4553	MBUM	MBUM	Niger-Congo	Africa	7.36343	15.4461	9.43348	6.1159	3.31758	2
4554	CHAWAI	ATSAM	Niger-Congo	Africa	9.87397	8.55657	10.309	6.10855	4.2004	2
4559	GHEG	ALBANIAN, GHEG	Indo-European	Europe	42.7285	21.4802	14.3041	5.81862	8.48547	3
4604	PUYUMA	PUYUMA	Austronesian	Asia	22.646	120.996	9.04664	6.00159	3.04506	1
4621	TAOS	TIWA, NORTHERN	Kiowa-Tanoan	Americas	36.3716	-105.632	6.97541	5.85252	1.1229	1
4626	NOOTKA	NUU-CHAH-NULTH	Wakashan	Americas	49.5704	-126.227	5.76832	5.63419	0.134132	2
4651	COMOX	COMOX	Salish	Americas	49.9817	-124.956	3.68888	5.6099	-1.92102	1
4659	MIWOK	MIWOK, CENTRAL SIERRA	Miwok-Costanoan	Americas	38.0914	-120.247	2.48491	5.80368	-3.31877	1
4672	AMBA	AMBA	Niger-Congo	Africa	0.775506	30.047	10.4801	6.03091	4.44919	1
4686	EMONO	MONO	Austronesian	Pacific	-7.06775	155.801	7.98616	6.01632	1.96984	1
4699	NGUMBA	KWASIO	Niger-Congo	Africa	1.77177	9.84015	9.4727	6.01472	3.45799	1
4706	AWUNA	AGUNA	Niger-Congo	Africa	7.56278	1.71239	8.15191	6.0003	2.15161	1
4711	KUTENAI	KUTENAI	Language isolate	Americas	49.8691	-116.096	4.60517	5.57665	-0.971481	2
4732	LAKEYOKUT	YOKUTS	Yokutsan	Americas	36.6546	-119.689	3.91202	5.77089	-1.85887	1
4751	YUROK	YUROK	Algic	Americas	41.3383	-123.827	2.48491	5.69326	-3.20836	1
4767	KWOMA	KWOMA	Sepik	Pacific	-4.09566	142.685	8.00637	5.95831	2.04806	1
4771	THOMPSON	THOMPSON	Salish	Americas	50.1651	-121.046	6.08677	5.5194	0.567377	2
4779	AVIKAM	AVIKAM	Niger-Congo	Africa	5.14818	-5.25065	9.95228	5.94554	4.00673	2
4780	MIAO	HMONG NJUA	Hmong-Mien	Asia	18.5457	99.9584	11.0021	5.8956	5.1065	2
4784	DOBUANS	DOBU	Austronesian	Pacific	-9.74155	150.911	9.21034	5.93179	3.27855	1
4789	KABRE	KABIYE	Niger-Congo	Africa	9.64513	1.61156	10.309	5.92786	4.38109	1
4798	COCOPA	COCOPA	CochimÃ­-Yuman	Americas	32.5886	-114.71	5.01064	5.76681	-0.756171	1
4804	CHERKESS	ADYGHE	North Caucasian	Asia	32.3099	36.3038	10.6987	5.76544	4.9333	2
4814	WISHRAM	WASCO-WISHRAM	Chinookan	Americas	45.2753	-121.226	4.06044	5.57702	-1.51658	1
4835	UKRAINIAN	UKRAINIAN	Indo-European	Europe	47.9253	26.1311	10.9613	5.51002	5.45126	5
4845	TROBRIAND	KILIVILA	Austronesian	Pacific	-8.565	151.062	9.90349	5.88563	4.01786	2
4849	GUDE	GUDE	Afro-Asiatic	Africa	10.0934	13.4306	10.24	5.87914	4.36082	1
4865	PONAPEANS	POHNPEIAN	Austronesian	Pacific	6.87696	158.219	10.2751	5.87911	4.39594	3
4871	GEORGIANS	GEORGIAN	Kartvelian	Asia	41.2185	41.708	10.5966	5.6045	4.99214	3
4876	PATHAN	PASHAYI, NORTHEAST	Indo-European	Asia	34.7895	70.8003	10.9041	5.68568	5.21844	3
4883	SARSI	SARSI	Eyak-Athabaskan	Americas	50.8758	-114.316	5.1358	5.41592	-0.280121	2
4889	FUT	BAFUT	Niger-Congo	Africa	6.14619	10.1033	11.5617	5.86378	5.69793	2
4891	LAKA	LAKA	Nilo-Saharan	Africa	7.48738	16.1033	7.6256	5.86081	1.76478	1
4897	JUKUN	JUKUN TAKUM	Niger-Congo	Africa	6.877	10.3593	7.79975	5.85931	1.94044	1
4906	OTORO	OTORO	Niger-Congo	Africa	11.1136	30.4662	9.21034	5.84225	3.36809	2
4910	SHAWNEE	SHAWNEE	Algic	Americas	35.7811	-96.2328	5.29832	5.65479	-0.356475	2
4918	SHERPA	SHERPA	Sino-Tibetan	Asia	27.1862	88.166	9.81466	5.73875	4.0759	3
4930	TETON	LAKOTA	Siouan-Catawban	Americas	49.3528	-106.521	5.24702	5.41463	-0.167603	2
4933	NISENAN	MAIDU, NORTHWEST	Maiduan	Americas	39.6759	-121.367	1.09861	5.57569	-4.47707	1
4946	CHAMORRO	CHAMORRO	Austronesian	Pacific	14.8413	145.566	9.561	5.78529	3.7757	2
4954	DORSE	DORZE	Afro-Asiatic	Africa	6.27911	37.5648	9.94271	5.8105	4.13221	3
4982	MARICOPA	MARICOPA	CochimÃ­-Yuman	Americas	33.5438	-111.745	4.60517	5.61938	-1.01421	2
4984	YAQUI	YAQUI	Uto-Aztecan	Americas	32.052	-111.061	6.06379	5.63394	0.429849	1
4998	BERABISH	ARABIC, HASSANIYYA	Afro-Asiatic	Africa	27.5636	-7.89969	11.9184	5.6665	6.25189	2
4999	KAWAIISU	KAWAIISU	Uto-Aztecan	Americas	36.0511	-118.672	1.60944	5.5746	-3.96516	1
5010	GHEG	ALBANIAN, GHEG	Indo-European	Europe	42.8952	21.4196	14.3041	5.46832	8.83577	3
5012	LUISENO	LUISENO	Uto-Aztecan	Americas	33.3178	-116.937	1.60944	5.594	-3.98457	1
5035	FALI	FALI	Afro-Asiatic	Africa	10.3131	13.388	10.1266	5.73586	4.39077	1
5039	TIGON	MBEMBE, TIGON	Niger-Congo	Africa	7.15	10.7143	9.90349	5.74086	4.16263	1
5041	GREEKS	GREEK	Indo-European	Europe	39.8785	16.767	9.90349	5.48773	4.41576	4
5042	CZECHS	CZECH	Indo-European	Europe	48.7879	14.9732	9.30565	5.3367	3.96895	4
5064	PIAROA	PIAROA	SÃ¡livan	Americas	4.07264	-68.7545	4.38203	5.72134	-1.33932	1
5171	NIUEANS	NIUE	Austronesian	Pacific	-19.05	-169.86	7.61579	5.58428	2.03151	2
5182	KWAKIUTL	KWAKIUTL	Wakashan	Americas	50.6372	-126.642	6.21461	5.18419	1.03042	2
5188	ZULU	ZULU	Niger-Congo	Africa	-28.7539	28.2522	12.4212	5.49445	6.92674	4
5202	YUMA	QUECHAN	CochimÃ­-Yuman	Americas	32.79	-114.618	5.01064	5.44029	-0.42965	1
5225	FOX	MESKWAKI	Algic	Americas	38.999	-95.0137	5.29832	5.33734	-0.0390245	2
5234	BELLABELL	HEILTSUK	Wakashan	Americas	52.1286	-127.964	4.49981	5.09859	-0.598782	1
5258	AIMOL	AIMOL	Sino-Tibetan	Asia	24.4861	94.0349	7.87853	5.46808	2.41046	1
5262	PURUM	PURUM	Sino-Tibetan	Asia	24.9097	94.085	6.21461	5.45907	0.755535	1
5264	LILLOOET	LILLOOET	Salish	Americas	50.4632	-122.194	5.73657	5.11043	0.626141	1
5267	BOKI	BOKYI	Niger-Congo	Africa	5.97274	9.10291	8.21609	5.54769	2.6684	1
5277	PALAUNG	PALAUNG, RUMAI	Austro-Asiatic	Asia	24.0774	97.8564	8.18869	5.45489	2.7338	2
5289	AINU	AINU	Altaic	Asia	38.5188	77.3239	8.79027	5.29624	3.49402	2
5312	BLACKCARI	GARIFUNA	Maipurean	Americas	16.4494	-88.5692	9.68657	5.47963	4.20695	1
5326	GUDE	GUDE	Afro-Asiatic	Africa	10.1949	13.3485	11.1273	5.49216	5.6351	1
5327	BAFIA	BAFIA	Niger-Congo	Africa	4.73126	11.2135	11.0021	5.50161	5.50049	1
5348	GURE	GBIRI-NIRAGU	Niger-Congo	Africa	10.3507	8.41179	10.1266	5.47703	4.6496	1
5363	DERA	DERA	Senagi	Pacific	-3.54121	141.04	6.53669	5.47915	1.05755	2
5367	NYIMA	AMA	Arai (Left May)	Pacific	-4.19953	141.657	6.17379	5.47121	0.702574	1
5405	KARA	KARA	Austronesian	Pacific	-2.84063	151.129	8.51719	5.44082	3.07637	1
5408	HAIDA	HAIDA, NORTHERN	Haida	Americas	53.9766	-132.058	3.4012	4.91786	-1.51666	1
5415	BASAKOMO	BASA-GURMANA	Niger-Congo	Africa	10.2555	6.75143	7.6009	5.41353	2.18737	2
5433	CUNA	KUNA, BORDER	Chibchan	Americas	7.98327	-77.4273	6.80239	5.40977	1.39262	2
5461	DERA	DERA	Senagi	Asia	-3.56228	140.954	6.90776	5.39335	1.5144	2
5468	MESAKIN	NGILE	Niger-Congo	Africa	10.8283	29.8757	10.5453	5.37502	5.17032	2
5477	SAMOANS	SAMOAN	Austronesian	Pacific	-14.2002	-170.388	10.9455	5.35158	5.59395	3
5502	BARI	BARI	Nilo-Saharan	Africa	3.65258	31.0182	11.0021	5.36242	5.63968	1
5506	BIKINIANS	MARSHALLESE	Austronesian	Pacific	8.027	169.168	10.6897	5.35488	5.33479	2
5508	MANDAN	MANDAN	Siouan-Catawban	Americas	47.6633	-102.375	2.30259	4.97356	-2.67097	2
5515	KOMA	KOMA	Niger-Congo	Africa	8.69049	12.8094	8.00637	5.34473	2.66164	1
5537	KOMA	KOMA	Niger-Congo	Africa	8.71837	12.6541	10.3735	5.32315	5.05034	1
5554	GISIGA	GIZIGA, NORTH	Afro-Asiatic	Africa	10.6888	14.2297	9.90349	5.30629	4.5972	2
5557	IROQUOIS	MOHAWK	Iroquoian	Americas	44.9695	-74.5403	8.00637	4.98315	3.02322	3
5560	EMONO	MONO	Uto-Aztecan	Americas	37.0755	-119.434	3.61092	5.09906	-1.48814	1
5563	CAROLINIA	CAROLINIAN	Austronesian	Pacific	16.1078	145.724	7.79152	5.27779	2.51373	1
5603	EPOMO	POMO, CENTRAL	Pomoan	Americas	39.0081	-123.375	0.693147	5.03116	-4.33801	1
5612	KERAKI	MANAMBU	Sepik	Pacific	-4.2241	142.851	7.65444	5.26792	2.38652	1
5627	MIXE	MIXE, ISTHMUS	Mixe-Zoquean	Americas	16.9528	-95.0638	9.90349	5.21663	4.68685	2
5628	CHICHIMEC	CHICHIMECO-JONAZ	Otomanguean	Americas	21.2945	-100.524	7.21524	5.18938	2.02586	1
5661	NASKAPI	NASKAPI	Algic	Americas	55.6012	-62.9659	6.42972	4.66814	1.76158	1
5663	CUNA	KUNA, BORDER	Chibchan	Americas	8.18084	-76.8937	7.86327	5.21607	2.6472	2
5683	KOSO	TIMBISHA	Uto-Aztecan	Americas	36.2985	-117.341	2.99573	4.99803	-2.00229	1
5688	KIOWA	KIOWA	Kiowa-Tanoan	Americas	35.015	-98.7504	5.99146	5.00794	0.983521	2
5712	FANG	FANG	Niger-Congo	Africa	2.07204	13.547	8.99962	5.17551	3.82411	1
5717	BAMILEKE	NGOMBALE	Niger-Congo	Africa	5.69729	10.1727	10.7144	5.16617	5.54825	3
5748	TEDA	TEDAGA	Nilo-Saharan	Africa	12.8317	12.5228	7.6009	5.11588	2.48502	2
5787	KARA	KARA	Niger-Congo	Africa	-1.87867	32.973	11.3621	5.09821	6.26389	1
5793	BULGARIAN	BULGARIAN	Indo-European	Europe	41.3396	24.9558	10.309	4.81452	5.49443	4
5812	LAU	LAU	Austronesian	Pacific	-8.4444	160.849	9.73507	5.08122	4.65385	3
5824	VERE	MOM JANGO	Niger-Congo	Africa	8.76081	12.8738	8.78263	5.05803	3.7246	1
5838	JEMEZ	JEMEZ	Kiowa-Tanoan	Americas	35.6001	-106.769	7.48997	4.85239	2.63758	1
5870	MANOBO	MANOBO, RAJAH KABUNSUWAN	Austronesian	Asia	7.99908	126.267	8.93063	5.01274	3.91789	1
5891	KIOWA-APA	APACHE, KIOWA	Eyak-Athabaskan	Americas	34.907	-98.249	1.09861	4.8088	-3.71018	1
5900	ANAGUTA	IGUTA	Niger-Congo	Africa	9.93407	8.79912	8.71932	4.98003	3.73929	1
5906	BUNLAP	SA	Austronesian	Pacific	-15.9194	168.225	7.82405	4.94983	2.87421	1
5916	MOBA	MOBA	Niger-Congo	Africa	11.1426	0.187399	7.49554	4.96258	2.53297	2
5920	TOLOWA	TOLOWA	Eyak-Athabaskan	Americas	41.9193	-124.103	0	4.689	-4.689	1
5940	CAHUILLA	CAHUILLA	Uto-Aztecan	Americas	33.533	-116.69	3.55535	4.78189	-1.22654	1
5949	BASARI	NTCHAM	Niger-Congo	Africa	9.27286	0.50063	10.9508	4.93897	6.01184	2
5955	COMANCHE	COMANCHE	Uto-Aztecan	Americas	34.5599	-98.427	4.60517	4.7561	-0.150932	1
5987	ALORESE	ALOR	Austronesian	Asia	-8.25698	124.238	10.1266	4.90152	5.22511	3
5994	SANGA	SANGA	Niger-Congo	Africa	10.4151	8.83469	9.90848	4.88394	5.02453	1
6015	ABKHAZ	ABKHAZ	North Caucasian	Asia	41.1749	41.8208	8.29405	4.60117	3.69288	2
6018	KOL	KOL	Austro-Asiatic	Asia	24.5318	88.337	7.41457	4.78463	2.62994	2
6037	LELE	LELE	Austronesian	Pacific	-2.05649	147.209	7.17012	4.85195	2.31817	2
6045	NICOBARES	NICOBARESE, CAR	Austro-Asiatic	Asia	9.17374	92.7658	10.5187	4.83093	5.68774	1
6066	PAWNEE	PAWNEE	Caddoan	Americas	36.2874	-96.8889	2.30259	4.61282	-2.31023	2
6079	FLATHEAD	SALISH, STRAITS	Salish	Americas	48.8116	-122.665	1.60944	4.40229	-2.79285	2
6101	FLATHEAD	SALISH, STRAITS	Salish	Americas	48.537	-123.47	2.99573	4.38059	-1.38486	2
6102	TEITA	MIXTEC, SAN JUAN TEITA	Otomanguean	Americas	17.1546	-97.3953	5.79909	4.74076	1.05834	2
6117	LAKA	LAKA	Niger-Congo	Africa	9.17046	11.2573	8.51719	4.76025	3.75695	1
6177	BONTOK	BONTOK, CENTRAL	Austronesian	Asia	17.121	120.982	9.88328	4.66771	5.21557	1
6185	BAGA	BAGA BINARI	Niger-Congo	Africa	10.5191	-14.6166	8.00637	4.68854	3.31782	2
6194	DELAWARE	MUNSEE	Algic	Americas	42.6414	-81.8225	1.94591	4.39642	-2.45051	1
6228	SIO	SIO	Austronesian	Pacific	-5.96213	147.345	8.16052	4.65927	3.50125	1
6307	YAPESE	YAPESE	Austronesian	Pacific	9.53703	138.125	8.79331	4.57199	4.22132	2
6323	BISA	BISA	Niger-Congo	Africa	11.1292	-0.214786	12.0197	4.54376	7.47598	2
6325	AMBA	AMBA	Niger-Congo	Africa	0.770161	29.8982	8.41183	4.55694	3.85489	1
6327	FUTUNANS	FUTUNA, EAST	Austronesian	Pacific	-14.3165	-178.112	8.18869	4.52448	3.66421	2
6336	WICHITA	WICHITA	Caddoan	Americas	35.0687	-98.1815	0	4.35077	-4.35077	2
6337	NABESNA	TANANA, UPPER	Eyak-Athabaskan	Americas	62.3634	-140.865	2.30259	3.78907	-1.48649	1
6344	GIBE	KWEGU	Nilo-Saharan	Africa	5.40929	36.1637	7.40245	4.5335	2.86895	4
6367	HANO	HANO	Austronesian	Pacific	-15.5609	168.168	8.77956	4.47498	4.30458	1
6370	BLACKCARI	GARIFUNA	Maipurean	Americas	15.8463	-88.8536	9.72316	4.47107	5.25209	1
6374	MAKIN	KIRIBATI	Austronesian	Pacific	-7.47898	157.697	8.49085	4.49578	3.99507	2
6393	TRUKESE	CHUUKESE	Austronesian	Pacific	7.3624	151.748	10.7342	4.47296	6.26126	1
6399	KAROK	KAROK	Language isolate	Americas	41.8219	-123.314	2.48491	4.18727	-1.70236	1
6400	MANAM	MANAM	Austronesian	Pacific	-4.08019	145.032	8.98093	4.47126	4.50967	1
6402	LAKEMIWOK	MIWOK, LAKE	Miwok-Costanoan	Americas	38.9908	-122.608	0	4.22581	-4.22581	1
6426	MENDE	MENDE	Sepik	Pacific	-3.67542	142.55	8.64822	4.44491	4.20331	2
6428	UVEANS	WALLISIAN	Austronesian	Pacific	-13.2855	-176.171	9.1716	4.41725	4.75435	3
6458	MICMAC	MICMAC	Algic	Americas	46.7472	-67.8658	5.43808	4.03772	1.40036	2
6464	LOKELE	KELE	Austronesian	Pacific	-2.08898	147.073	6.39693	4.40325	1.99368	1
6470	FON	FON	Niger-Congo	Africa	7.55451	1.35006	10.4773	4.38308	6.09421	4
6520	BULGARIAN	BULGARIAN	Indo-European	Asia	41.6768	26.5975	12.6115	4.04197	8.56957	4
6546	BELLACOOL	BELLA COOLA	Salish	Americas	52.3652	-126.691	2.99573	3.8251	-0.829371	1
6564	YUCHI	YUCHI	Language isolate	Americas	35.9648	-95.037	1.60944	4.07614	-2.4667	2
6574	MOTU	MOTU	Austronesian	Pacific	-9.43025	147.15	10.5713	4.25682	6.31449	1
6602	LAKETONGA	TONGA	Austro-Asiatic	Asia	6.674	100.217	2.70805	4.23137	-1.52332	1
6604	TORO	TORO	Niger-Congo	Africa	9.09241	8.59316	8.27639	4.22524	4.05115	4
6605	NGALA	NGALA	Sepik	Pacific	-4.25102	142.499	5.19296	4.23466	0.958298	2
6607	TODA	TODA	Dravidian	Asia	11.5896	76.5998	7.35244	4.21653	3.13591	2
6609	SIAMESE	THAI	Tai-Kadai	Asia	12.3007	102.923	7.80792	4.21335	3.59456	5
6632	ARAPESH	ARAPESH, BUMBITA	Torricelli	Pacific	-3.64148	142.871	8.37563	4.21195	4.16368	1
6634	GREEKS	GREEK	Indo-European	Europe	40.0777	20.1866	9.62905	3.951	5.67805	4
6649	KOTA	KOTA	Dravidian	Asia	11.4553	76.8601	6.83518	4.16322	2.67196	1
6733	SERER	SERER-SINE	Niger-Congo	Africa	13.5262	-16.3832	10.3704	4.03888	6.33148	3
6740	CALLINAGO(Is Carib)	ARAWAK	Maipurean	Americas	5.91884	-61.4408	4.60517	4.05483	0.550343	1
6742	SARAMACCA	SARAMACCAN	Creole	Americas	4.52697	-52.3717	8.00637	4.05497	3.9514	3
6754	CHERKESS	ADYGHE	North Caucasian	Asia	32.6923	35.4955	8.00637	3.8756	4.13077	2
6757	PODOKWO	PARKWA	Afro-Asiatic	Africa	11.0186	14.1009	10.309	4.02173	6.28722	2
6787	YAMI	YAMI	Austronesian	Asia	22.0477	121.546	8.12563	3.92932	4.19632	1
6801	HAISLA	HAISLA	Wakashan	Americas	53.9649	-128.602	5.1358	3.46124	1.67456	1
6821	KASHMIRI	KASHMIRI	Indo-European	Asia	34.3459	73.7714	11.5617	3.75757	7.80414	4
6825	AKHA	AKHA	Sino-Tibetan	Asia	21.7241	102.677	7.13887	3.86825	3.27062	1
6829	GEORGIANS	GEORGIAN	Kartvelian	Asia	41.4079	46.7714	9.69892	3.65015	6.04877	3
6854	BUDUMA	BUDUMA	Afro-Asiatic	Africa	12.7604	14.3422	5.29832	3.87282	1.4255	2
6855	FANG	FANG	Niger-Congo	Africa	6.54575	10.3135	7.78322	3.88172	3.9015	1
6867	CADDO	CADDO	Caddoan	Americas	35.1825	-98.2633	3.21888	3.66871	-0.449836	2
6871	AMBO	AMBO	Niger-Congo	Africa	7.07559	10.7819	6.90776	3.85061	3.05714	3
6898	ANNAMESE	VIETNAMESE	Austro-Asiatic	Asia	21.5728	108.102	8.88184	3.7333	5.14853	5
6917	ROTUMANS	ROTUMAN	Austronesian	Pacific	-12.5034	177.074	9.10498	3.74644	5.35854	2
6934	DAN	DAN	Niger-Congo	Africa	7.65015	-8.18165	6.68461	3.72678	2.95783	2
6990	WOGEO	WOGEO	Austronesian	Pacific	-3.23554	144.102	7.39018	3.62768	3.7625	1
7032	CONIAGUI	WAMEY	Niger-Congo	Africa	12.6532	-13.0913	9.82011	3.5197	6.3004	2
7033	SQUAMISH	SQUAMISH	Salish	Americas	49.4801	-123.066	4.2485	3.11723	1.13126	1
7037	BANDA	BANDA	Austronesian	Asia	-5.47993	133.105	8.00637	3.52942	4.47695	1
7041	AMBA	AMBA	Austronesian	Pacific	-11.2459	166.476	6.38012	3.51243	2.86769	1
7055	MANGAREVA	MANGAREVA	Austronesian	Pacific	-23.1184	-134.973	6.39693	3.41139	2.98554	3
7124	ELLICE	TUVALUAN	Austronesian	Pacific	-7.6069	178.258	9.278	3.32662	5.95138	2
7188	SONINKE	SONINKE	Niger-Congo	Africa	12.5589	-14.1501	8.51719	3.15027	5.36692	3
7195	WUTE	VUTE	Niger-Congo	Africa	6.82913	11.559	6.90776	3.15664	3.75112	2
7209	MALINKE	MANINKAKAN, EASTERN	Niger-Congo	Africa	9.61918	-11.5529	11.5899	3.124	8.46588	2
7229	KUNG	KUNG	Niger-Congo	Africa	6.54124	10.2059	7.46737	3.07477	4.3926	1
7236	MADI	MADI	Trans-New Guinea	Pacific	-5.64493	146.414	5.94017	3.05386	2.88631	2
7252	TOKELAU	TOKELAUAN	Austronesian	Pacific	-9.08845	-171.831	7.25134	2.99705	4.2543	2
7279	MAIDU	MAIDU, NORTHEAST	Maiduan	Americas	40.4101	-120.643	0	2.64832	-2.64832	2
7281	LESU	NOTSI	Austronesian	Pacific	-3.0437	151.628	7.51752	2.90751	4.61001	1
7282	NAURUANS	NAURUAN	Austronesian	Pacific	-0.528741	166.923	8.69951	2.90474	5.79477	2
7294	LEPCHA	LEPCHA	Sino-Tibetan	Asia	27.0063	89.2662	7.6009	2.76135	4.83955	2
7302	MATAKAM	MAFA	Afro-Asiatic	Africa	11.0175	13.77	8.49903	2.83641	5.66262	1
7306	BETE	BETE	Niger-Congo	Africa	7.00121	9.75167	3.91202	2.82314	1.08888	1
7320	TONGAREVA	PENRHYN	Austronesian	Pacific	-9.01827	-157.984	5.29832	2.77309	2.52523	2
7395	MANIHIKIA	RAKAHANGA-MANIHIKI	Austronesian	Pacific	-10.2065	-161.031	5.76832	2.46438	3.30394	2
7400	MIRIAM	MERIAM	Eastern Trans-Fly	Pacific	-9.72452	143.867	5.34711	2.41519	2.93192	1
7415	MOTA	MOTA	Austronesian	Pacific	-13.8156	167.685	6.80239	2.2651	4.5373	1
7416	TIKOPIA	TIKOPIA	Austronesian	Pacific	-12.2765	168.824	8.10772	2.26145	5.84627	2
7435	HAZARA	HAZARAGI	Indo-European	Asia	30.1905	66.9893	11.964	1.97069	9.99331	2
7443	EMONO	MONO	Niger-Congo	Africa	8.78385	14.2256	5.70378	2.02903	3.67475	1
7444	MALE	MALE	Trans-New Guinea	Pacific	-5.5055	145.765	6.8773	2.0267	4.8506	3
7456	PUKAPUKAN	PUKAPUKA	Austronesian	Pacific	-11.046	-165.737	6.10925	1.84835	4.2609	2
7482	ULITHIANS	ULITHIAN	Austronesian	Pacific	9.70285	140.168	8.00637	1.62857	6.37779	2
7486	TOTONAC	TOTONAC, FILOMENA MATA-COAHUITLAN	Totonacan	Americas	20.1973	-97.7008	9.62245	1.55671	8.06574	2
7487	DOGON	DOGON, ANA TINGA	Niger-Congo	Africa	14.6765	-3.12032	6.21461	1.56877	4.64584	2
7497	ONTONG-JA	ONTONG JAVA	Austronesian	Pacific	-5.41044	159.519	7.77065	1.48617	6.28447	1
7498	BERABISH	ARABIC, HASSANIYYA	Afro-Asiatic	Africa	29.8228	-5.72057	12.1808	1.34002	10.8407	2
7530	ANDAMANES	GREAT ANDAMANESE, MIXED	Andamanese	Asia	12.2094	92.9446	1.94591	1.07338	0.872531	1
7547	ARMENIANS	ARMENIAN	Indo-European	Asia	31.7895	35.2147	8.00637	0.723153	7.28321	4
7553	LAMOTREK	WOLEAIAN	Austronesian	Pacific	7.36268	143.898	7.39634	0.769696	6.62664	1
7577	MAKIN	KIRIBATI	Austronesian	Pacific	-7.2419	177.154	6.76849	0.312433	6.45606	2
7599	ASHANTI	HAUSA	Afro-Asiatic	Africa	11.9972	1.60151	6.21461	-0.589695	6.8043	3
7600	TIBETANS	TIBETAN	Sino-Tibetan	Asia	27.94	88.48	11.3539	6.98695	4.36698	5
7608	ZERMA	ZARMA	Nilo-Saharan	Africa	12.2776	1.76002	6.39693	-1.15038	7.54731	3
