# Supplementary material for: Scaling human sociopolitical complexity
Source: PLoS One. 2020 Jul 2;15(7):e0234615. doi: 10.1371/journal.pone.0234615 (PMC7332085; doi:10.1371/journal.pone.0234615)
Supplement: S1 Rcode — (R) [file pone.0234615.s003.R]

# Various statsitical procedures and figures for Hamilton et al (2020) PLOS ONE.

library(spdep)
library(sp)
library(maptools)
library(shapefiles)
library(lme4)
require(MuMIn)
library(readxl)
library(ncf)
library(Matrix)
library(dplyr)
library(spaMM)
library(caret)
library(latticeExtra)
library(Select)
library(ggplot2)
library(ggpubr)
library(ggspatial)
library(maps)
library(ggforce)
library(rgeos)
library(sf)

# Scaling procedures
# get data
setwd()
data <- read_excel("~data.xlsx")
data$Level <- as.factor(data$Level)
summary(data)

# reduce dataset
Scaledata2 <- data
summary(Scaledata2)
Scaledata2 <- select(Scaledata2,"lnA","lnN","lnD","Continent","Family","Language","Level","Latitude","Longitude")
Scaledata2 = na.omit(Scaledata2)
summary(Scaledata2)

# randomly assign train and test data with 70/30 split
set.seed(111)
idx <- sample(seq(0, 1), size = nrow(Scaledata2), replace = TRUE, prob = c(.7, .3)) 
trainN <- Scaledata2[idx == 0,]
testN <- Scaledata2[idx == 1,]
dim(trainN)
dim(testN)

# summary statistics of sample
Scaledata3 <- select(Scaledata2,"lnA","lnN","lnD","Level")
Scaledata3 = na.omit(Scaledata3)
summary(Scaledata3)

stats2 <- Scaledata3 %>% 
  group_by(Level) %>%
  summarise_each(funs(length,max, min, mean,sd, se=sd(.)/sqrt(n())))
stats2

# run spatial mixed-effects model
scalingmodel <- fitme(lnA ~ lnN * factor(Level) * (1|Continent/Family/Language) + Matern(1|Longitude+Latitude), data = trainN, method="REML") #fixed=list(nu=0.5),
summary(scalingmodel)
AIC(scalingmodel)


# perform cross-validation procedure
scalingmodel <- fitme(lnA ~ lnN * factor(Level) * (1|Continent/Family/Language) + Matern(1|Longitude+Latitude), data = trainN, method="REML") #fixed=list(nu=0.5),
summary(scalingmodel)
AIC(scalingmodel)
postResample(predict(scalingmodel, testN, allow.new.levels = TRUE), testN$lnA)
postResample(predict(scalingmodel, trainN, allow.new.levels = TRUE), trainN$lnA)

# Output a dataframe of fits, residuals, and relevant data for figures
fits <-fitted(scalingmodel)
resids<-residuals(scalingmodel)
st.resids<-stdres(scalingmodel)
A <- data["lnA"]
N<-data["lnN"]
Level <-data["Level"]
df<-data.frame(fits,resids,A,Level,N)


# Run quantile regressions
Scaledata4<- select(Scaledata2,"lnA","lnN","lnD","Level")
data$Level <- as.integer(data$Level)
Scaledata4 = na.omit(Scaledata3)
summary(Scaledata3)

Nfit <- rq(lnN ~ Level, data = Scaledata2, tau = seq(0.1, 0.9, by = 0.1))
Afit <- rq(lnA ~ Level, data = Scaledata2, tau = seq(0.1, 0.9, by = 0.1))
Dfit <- rq(lnD ~ Level, data = Scaledata2, tau = seq(0.1, 0.9, by = 0.1))
summary(Nfit)
summary(Afit)
summary(Dfit)

Nplot <- plot(summary(Nfit))
Aplot <- plot(summary(Afit))
Dplot <- plot(summary(Dfit))


# Generate boxplots of raw data
A <-ggplot(Scaledata2, aes(x = Level, y = lnN, fill = Level)) + 
  geom_violin(width = 0.75, trim = FALSE, alpha = 0.6) +
  guides(fill = FALSE) +
  xlab("Sociopolitical level") +
  ylab("lnPopulation size") +
  scale_fill_manual(values = c("Black", "Red", "Green", "Yellow", "Blue")) +
  geom_boxplot(width=0.1, color = "Grey", fill = "White") + 
  theme_minimal() +
  theme_classic() +
  theme(panel.border = element_rect(colour = "black", fill=NA, size=0.5)) +
  theme(aspect.ratio = 1)
 
B <-ggplot(Scaledata2, aes(x = Level, y = lnA, fill = Level)) + 
  geom_violin(width = 0.75, trim = FALSE, alpha = 0.6) +
  guides(fill = FALSE) +
  xlab("Sociopolitical level") +
  ylab("lnPopulation area") +
  scale_fill_manual(values = c("Black", "Red", "Green", "Yellow", "Blue")) +
  geom_boxplot(width=0.1, color = "Grey", fill = "White") + 
  theme_minimal() +
  theme_classic() +
  theme(panel.border = element_rect(colour = "black", fill=NA, size=0.5)) +
  theme(aspect.ratio = 1)

C <-ggplot(Scaledata2, aes(x = Level, y = lnD, fill = Level)) + 
  geom_violin(width = 0.75, trim = FALSE, alpha = 0.6) +
  guides(fill = FALSE) +
  xlab("Sociopolitical level") +
  ylab("lnPopulation density") +
  scale_fill_manual(values = c("Black", "Red", "Green", "Yellow", "Blue")) +
  geom_boxplot(width=0.1, color = "Grey", fill = "White") + 
  theme_minimal() +
  theme_classic() +
  theme(panel.border = element_rect(colour = "black", fill=NA, size=0.5)) +
  theme(aspect.ratio = 1)

ABC <-ggarrange(A, B, C,
          labels = c("A", "B", "C"),
          ncol = 3, nrow = 2)
ABC
ggsave("ABC1.tiff", dpi = 600)

# Generate world map
map <- ggplot() +
  geom_sf(data = world, fill = "dark grey", colour = NA) +
  coord_sf(xlim = c(-180, 180), ylim = c(-60, 90), expand = FALSE) +
  geom_point(data=Scaledata2, aes(x = Longitude, y = Latitude, size=exp(lnD), color = Level), alpha = 0.3) + #, show.legend=FALSE
  scale_color_manual(values = c("Black", "Red", "Green", "Yellow", "Blue")) +
  guides(size = FALSE) +
  #guides(color = FALSE) +
  scale_size(range = c(1,8)) +
  #annotation_scale(location = "bl", width_hint = 0.25, unit_category = "metric") +
  #annotation_north_arrow(location = "bl", which_north = "true", pad_x = unit(0.1, "in"), pad_y = unit(0.25, "in"),
  #style = north_arrow_fancy_orienteering) +
  theme_bw() +
  theme(panel.background = element_rect(fill = "aliceblue"),
  panel.grid = element_line(color = NA, linetype = "dotted", size = 0.8))
map
ggsave("map.tiff", dpi = 600)
